# Supplementary material for: Short-term sleep restriction in humans alters diurnal circulating metabolite profiles, including those of microbial origin
Source: J Clin Invest. 2026 Mar 16;136(6):e189363. doi: 10.1172/JCI189363 (PMC12987657; doi:10.1172/JCI189363)
Supplement: Supporting data values [file jci-136-189363-s303.xlsx]

## Sheet: NS Fig 3B, 4, 5, 6, 7, S1B 
Normal Sleep: Metabolites Detected	ZT2	ZT2	ZT2	ZT2	ZT2	ZT2	ZT2	ZT2	ZT2	ZT4	ZT4	ZT4	ZT4	ZT4	ZT4	ZT4	ZT4	ZT6	ZT6	ZT6	ZT6	ZT6	ZT6	ZT6	ZT6	ZT6	ZT8	ZT8	ZT8	ZT8	ZT8	ZT8	ZT8	ZT8	ZT8	ZT10	ZT10	ZT10	ZT10	ZT10	ZT10	ZT10	ZT10	ZT10	ZT12	ZT12	ZT12	ZT12	ZT12
Butyric	0.973437	0.983454	1.07258	0.954446	1.04921	1.05377	1.0177	1.00827	1.00747	1.01225	0.975039	0.977159	0.958063	0.982727	0.990381	0.979835	1.02844	1.00116	0.962418	0.97556	0.964781	0.986885	0.939165	0.978297	1.06153	0.999803	0.944199	0.986609	0.977159	0.990619	0.953642	0.975985	0.941519	0.962771	0.964516	1.0052	1.0108	1.06459	1.03609	1.03675	0.99621	1.00772	1.03102	1.01617	1.03595	0.984506	1.03313	1.01336	0.988962
Indole3propionic acid	0.965047	0.985034	1.00809	1.04033	0.988679		1.02227	0.990271	0.999135	0.97613	0.986783	1.05637	0.991522		0.995754	0.985213	0.982892	0.985507	0.981973	0.987049	0.991522	0.950105		0.991408	1.01219	1.00038	0.992754	0.984597	0.978796	1.00088	0.97065		0.976195	0.983948	0.978727	1.04135	0.976727	0.984161	1.0021	1.00922		0.978803	1.04508	0.970814	1.04817	0.981099	0.978796	0.972407	1.00377
Kynurenine	1.01238	0.992155	1.0235	0.992801	1.00079	1.02349	1.03588	1.02422	1.00694	1.01009	0.990249	1.02205	0.944885	1.00562	1.00126	0.98979	0.979207	0.958443	0.990249	0.971041	0.972649	1.01459	0.99246	1.00718	1.00021	1.02293	0.970327	1.00883	0.975413	1.04654	0.989848	1.00233	0.99124	0.981183	1.00459	1.01877	0.952126	1.00262	1.03534	0.992227	1.01926	1.00992	0.987072	0.973566	1.06037	0.98596	1.0065	0.991905	0.98842
Tryptophan	1.0089	0.998444	1.02907	0.995422	1.02165	1.02311	0.998842	1.01446	1.01045	1.00216	0.990954	1.01127	0.979898	1.00475	0.987551	1.00208	1.01379	0.993173	0.993576	0.998398	0.971026	1.00433	0.987897	0.990939	0.996825	1.00711	0.994671	0.992078	0.993476	0.996901	0.997176	0.998761	0.987928	0.983319	0.99189	1.01003	0.986835	1.00559	1.02314	1.00019	1.00363	1.00148	0.989322	0.998943	1.00441	0.989831	0.995748	0.982855	1.00584
Creatinine	0.999478	1.01743	1.02716	1.03268	1.0345	1.0334	1.00751	1.06785	1.04149	0.985898	0.944481	0.935	0.940305	0.984698	0.970891	1.01272	1.03187	0.997214	0.980309	1.00509	0.974728	1.01685	0.936413	0.94081	0.972352	0.998424	0.999025	1.02779	0.997737	1.01351	0.942866	0.921143	1.0062	0.938059	0.977937	0.97775	0.980309	1.01028	1.01569	0.949592	1.02556	0.98397	1.04571	1.0001	0.970055	0.987216	1.01072	0.944662	0.981119
Taurine2AminoethanesulfonicAminoethylsulfonic	1.03658	1.0154	1.07775	1.01886	1.0451	1.04663	1.02413	1.04189	1.05052	1.00361	0.997939	0.991103	1.02876	1.00705	1.00319	1.03164	1.02267	1.0338	0.961805	0.972711	1.01844	1.00598	1.00549	0.992334	1.01823	1.02383	0.972616	0.993067	1.01481	1.00813	0.961488	1.00392	0.990395	0.999302	1.00024	0.959902	1.00849	0.998868	1.01679	0.99217	0.981191	0.989232	0.987077	0.990181	0.942421	1.01052	0.965763	0.985017	0.999457
Isatin	1.01408	0.968155	1.01006	0.980343	1.0116	1.01894	0.988758	1.03757	1.01273	1.02122	0.975746	0.991968	0.978848	0.967597	0.992735	0.988932	0.999141	0.972272	0.988905	1.01006	0.989807	0.99647	0.992522	0.970364	1.00312	1.00108	0.962585	1.04103	0.965605	0.976357	1.00151	0.994516	0.978815	1.00109	1.0171	1.02428	0.991941	1.04986	0.987317	0.98941	1.01595	0.962908	0.978293	0.994286	1.00796	1.00864	0.990934	1.01173	1.02118
Hippuric	0.991921	0.965869	0.932361	1.01761	1.03139	0.996523	0.994906	1.0008	1.00218	0.984141	0.945578	0.942529	0.964003	0.974134	0.98407	0.981689	0.997891	0.992353	0.925737	0.97038	0.961025	0.998522	0.964418	0.982465	0.984597	0.997891	0.983709	0.986611	0.988506	1.01888	0.971278	0.98554	0.986077	0.969225	0.981181	1.02347	0.987062	1.0084	1.04781	0.993766	0.978781	1.04307	1.0062	0.960614	0.986734	1.00239	1.0221	0.981871	1.0102
Nmethylserotonin	1.00275	1.04808	1.04407	0.909708	1.07378	1.04481	0.988352	1.04863	1.0712	1.03887	0.994126	0.995719	1.03011	0.993872	0.975282	1.06001	1.01624	1.02581	0.945654	0.962422	0.967184	0.958433	0.956868	0.977535	1.02112	1.02767	1.00231	0.97492	0.99207	1.01789	0.973401	0.991695	0.948691	0.957096	0.996888	0.999699	1.02659	0.972913	1.06859	0.983087	0.975152	0.952297	1.00595	1.0048	1.00927	1.02293	1.00895	1.1193	1.01214
Indoxylsulfateindican	1.02045	0.822194	1.01413	1.0054	1.02941	1.04793	1.04338	1.03375	1.04047	1.0075	1.01704	0.993896	0.978066	1.01056	1.01167	1.005	1.01833	0.983504	1.00623	0.97128	0.974269	1.00246	0.991112	0.987216	0.990631	1.00344	0.969029	1.00199	0.968106	1.00237	0.988618	0.987298	0.963147	0.974745	0.971745	0.996836	0.990028	0.98239	1.01869	0.983005	0.987298	0.970406	0.987227	0.963345	1.02007	0.989256	0.983977	0.971611	0.991612
3alpha7alpha12alphaTrihydroxy5betacholanateCholate	1.02045	1.19024	0.994033	0.952696	0.968236	1.01067	1.02983	1.03	1.02724	0.94159	0.967104	0.964751	0.976611	0.99164	1.00352	1.04221	1.00301	1.02045	0.99229	1.0151	0.95904	1.06106	1.02419	1.04055	1.03049	0.96245	0.991202	0.95703	0.974512	1.0259	1.02897	1.04072	0.970884	0.965566	0.95701	0.945768	1.04669	0.990951	1.02151	0.92528	0.968101	1.00157	0.999249	1.01141	1.03403	1.01747	1.0788	1.00004	1.0265
3alpha7alpha12alphaTrihydroxy5betacholestanoate	1.01321	0.915389	1.0265	1.00124	1.02872	1.0077	1.01205	1.00247	1.01811	0.997042	0.987134	1.01749	0.974121	0.973461	0.989734	0.988269	0.974266	0.997479	0.989727	1.01062	0.944884	0.986527	0.955258	0.99236	0.987811	0.998527	0.996169	1.00096	0.998185	1.01056	0.959431	0.993832	0.989297	0.973157	0.987886	1.00229	0.993185	1.00419	1.00336	1.00252	0.963059	0.998923	0.981858	0.984481	1.01758	1.00226	1.01234	0.988951	1.0114
5betaCholestane3alpha7alpha12alpha26tetrol	1.01744	1.15373	1.03372	0.995937	1.02046	0.98243	1.05	1.01764	1.03848	1.01952	1.01594	0.9814	0.973302	0.970884	0.986219	0.971776	1.03183	1.02212	0.991475	1.04591	1.006	0.991373	0.976908	0.996071	1.08023	1.05843	0.989362	0.985484	0.976829	1.04674	1.00961	0.991466	0.979997	1.00307	1.0209	1.00028	0.96851	0.961082	1.03115	1.00813	0.975904	0.963923	0.97987	0.977197	1.02887	0.967012	0.963621	0.98135	1.01799
3alpha7alpha24Trihydroxy5betacholestanoylCoA	1.02199	1.01847	1.07498	1.00381	1.08095	0.975734	1.03613	1.0202	1.00395	1.03868	0.961497	0.899474	0.908945	0.986687	0.999838	0.931128	1.0385	0.940249	1.04499	1.06681	0.984179	0.931866	0.843416	1.03065	1.05434	1.04019	1.01129	0.947581	0.985937	1.06923	0.955226	0.993259	0.947925	1.01937	0.971092	0.971491	1.03977	0.979915	1.077	1.04952	1.05898	1.04711	0.941534	0.976991	1.02584	0.948016	0.998412	1.03693	1.02786
pCresolSulfate	0.966113	1.00528	0.981732	1.0027	0.991839	1.02891	1.0328	1.01066	1.0467	0.961408	1.01944	0.968046	0.982748	1.00498	1.01073	1.04187	1.02568	1.01245	0.975974	0.963607	0.975525	0.961816	0.99372	1.00036	0.991228	1.02161	0.997243	0.98177	0.975074	1.01508	0.970751	1.00217	0.988654	1.02085	0.997888	1.02113	0.975974	0.994679	1.0199	0.983976	1.00498	1.00437	0.974029	0.988736	1.02403	0.979838	1.00393	0.978964	1.00256
C02528Achenodeoxycholate	0.983771	0.987277	1.04394	0.953318	1.0513	1.00459	1.01605	0.974823	1.01027	1.02838	0.971989	0.992563	0.955994	0.954406	0.989276	0.950736	0.998008	1.0637	0.996543	0.980418	0.959561	1.00146	1.01318	1.04883	1.03339	1.05933	1.02745	1.04287	1.00004	0.998354	1.00192	1.01092	0.99897	1.02725	1.00982	1.01212	1.02156	0.981352	1.06435	1.01208	1.01589	1.01005	0.977657	1.03617	1.01723	1.00905	1.00704	0.99657	0.999154
C03990A3alphaHydroxy5betacholanate	0.999588	1.0182	0.937222	0.970005	1.03163	0.939987	0.995657	0.980309	1.05948	0.998764	1.02204	0.989358	0.97422	0.980355	0.997764	1.00675	1.02911	0.99588	1.00157	0.984432	0.995298	0.97132	0.994772	1.01125	0.987023	1.03253	0.995468	1.00413	0.988537	1.04799	0.996204	0.993536	0.994393	1.00759	1.01165	1.02802	0.992194	0.988126	1.05769	0.981864	0.986534	0.976275	0.976951	0.976348	1.03873	0.99262	1.00414	1.01975	1.01139
C013013alpha7alpha12alphaTrihydroxy5betacholanate	1.06851	1.09401	1.04079	0.900153	1.14283	1.12876	0.901252	0.868513	1.1051	1.15025	1.08771	1.12095	0.991802	0.984848	1.01081	1.09801	1.06146	1.10448	1.1997	0.80922	1.14313	0.987868	0.932405	1.06298	0.966773	1.01782	1.03843	0.71114	1.0955	0.839053	1.01599	0.967164	0.798866	1.00898	1.03707	1.08486	0.860227	0.711884	0.868893	0.927259	1.05437	0.988964	0.955562	1.14938	0.965845	1.08561	1.12795	1.22483	0.890393
7alphaHydroxy3oxo4cholestenoate	1.0068	0.977037	1.01645	0.996921	1.01232	1.01214	1.011	1.00701	1.02442	1.01077	0.973551	1.01823	0.976054	1.00241	0.996656	0.984882	1.01392	1.00812	0.973551	1.00889	0.984571	1.00438	0.992248	0.991727	0.982226	1.00955	0.988242	0.981395	0.995109	1.02247	0.998198	0.993132	0.993519	0.976472	0.978509	1.0068	0.984446	1.00356	1.01651	1.00261	0.991806	0.998897	0.989751	0.990314	0.992218	1.00362	1.01378	0.984571	1.01011
Glycochenodeoxycholate	1.0262	1.03758	1.05131	0.989691	1.02949	1.05764	1.01528	1.05489	1.04272	0.969188	0.960437	1.07361	0.970177	0.975215	0.999403	0.99151	1.01003	0.942533	0.928758	0.911955	0.947717	0.972339	1.00331	0.942157	0.998431	0.952646	0.922542	0.975345	0.965468	0.969809	0.917079	0.995072	0.966164	1.00899	0.961362	0.95512	0.925031	0.929792	0.948822	0.940167	0.923139	0.977982	0.959455	0.96681	0.985847	0.919068	0.970671	0.967968	0.922757
C01921BGlycocholate	0.984567	1.04677	1.03588	0.982666	1.01091	1.04611	1.01555	1.06186	1.05091	1.01413	0.96191	1.05531	0.962869	1.01814	0.998887	0.996585	1.02079	0.912762	0.948332	0.969973	0.936755	0.97754	0.986611	0.924343	0.999632	0.952597	1.02469	0.981853	0.957721	1.00836	0.948021	0.996824	0.976962	0.986576	0.975607	0.937683	0.924995	0.935753	0.939703	0.943316	0.962634	0.988802	0.965252	0.962638	0.993437	0.910144	0.982647	0.936755	0.931765
Taurodeoxycholate	1.03207	1.05038	1.05	0.998214	1.03795	1.06398	1.01489	1.05382	1.03945	0.949733	0.941439	1.06466	0.965714	0.965642	0.995954	0.977249	0.994925	0.932377	0.914311	0.877863	0.933636	0.966577	0.995101	0.940834	1.00156	0.948781	0.901701	0.965177	0.975031	0.988506	0.910069	0.998567	0.96608	0.985352	0.961734	0.910985	0.889302	0.924772	0.924773	0.865883	0.920588	0.963976	0.976438	0.958496	0.994536	0.891845	0.971681	0.923929	0.893924
BETAALANINESARCOSINE	0.997487	1.00479	1.06795	0.98862	1.04058	1.02042	1.01617	1.01951	1.03674	1.00533	0.985389	1.00672	0.974889	0.972156	0.988659	1.01156	0.997768	0.977886	0.976816	0.99006	0.954514	0.984877	0.961383	0.957709	0.994765	0.990406	0.972223	0.968695	0.948189	1.00058	0.970079	0.963107	0.957709	0.955876	0.960525	0.95872	0.976365	0.971151	1.00899	0.968339	0.967847	0.963297	0.976204	0.977414	1.01099	0.970951	0.991411	0.939898	1.00446
ALANINE	0.997487	1.00479	1.06795	0.98862	1.04058	1.02042	1.01617	1.01951	1.03674	1.00533	0.985389	1.00672	0.974889	0.972156	0.988659	1.01156	0.997768	0.977886	0.976816	0.99006	0.954514	0.984877	0.961383	0.957709	0.994765	0.990406	0.972223	0.968695	0.948189	1.00058	0.970079	0.963107	0.957709	0.955876	0.960525	0.95872	0.976365	0.971151	1.00899	0.968339	0.967847	0.963297	0.976204	0.977414	1.01099	0.970951	0.991411	0.939898	1.00446
OXALICACID	1.01123	0.961237	1.01117	0.994652	1.03435	1.02078	1.01523	1.01964	1.06281	1.02458	0.96757	1.00674	0.971187	0.971661	0.955953	1.02266	1.00492	1.02114	1.01688	0.976638	0.966842	0.980207	0.956579	0.975274	1.01533	1.03862	0.941892	1.02909	0.973539	1.03724	1.0064	0.999669	0.997669	0.94071	1.01226	0.983667	0.971641	0.993461	1.02507	0.991995	0.968213	0.960784	0.979098	0.982885	0.99185	0.989735	1.01604	0.989003	0.998545
SLACTATEGLYCERALDEHYDE	1.01989	1.02177	1.06006	1.00036	1.04805	1.04417	1.02289	1.04273	1.05721	1.01296	0.989181	1.0183	0.998361	0.997921	0.997607	1.03322	1.02041	1.00439	0.977544	0.999255	0.976723	0.992872	0.982287	0.979132	1.00504	1.0188	0.973063	0.978541	0.9899	1.00369	0.984056	0.976751	0.978808	0.979809	0.989744	0.960862	0.990179	0.979544	0.998694	0.979812	0.973819	0.974919	0.978826	0.980383	1.0212	0.989846	0.972528	0.969732	0.990586
ALPHAHYDROXYISOBUTYRICACID	0.996205	0.981117	1.01849	0.967915	1.02361	1.00738	0.984143	0.983553	1.02615	0.987792	0.976068	0.996248	0.961078	0.961473	0.969529	0.994827	0.992004	1.03559	0.98539	1.03566	0.976273	0.979755	1.01915	1.02722	1.00221	1.0178	1.00232	1.04171	1.04737	1.06896	1.00683	1.03281	1.02606	1.01699	1.01856	0.996588	1.02889	1.02317	1.05567	1.0095	1.01156	1.00722	1.00921	1.00376	1.02106	1.01141	1.00288	0.988428	1.01103
PROLINE	1.02233	1.01268	1.06299	0.980211	1.04059	1.00025	1.02095	1.04017	1.03974	1.01041	0.987718	1.00509	0.984032	0.971874	0.990642	1.02358	0.992618	0.993387	0.977819	0.981752	0.98106	0.993235	0.982979	0.977771	0.998253	1.02132	0.973383	0.968351	0.97311	0.973843	0.982241	0.9801	0.971959	0.979476	0.975482	0.958061	0.966629	0.97311	1.02606	0.952643	0.985858	0.973619	0.982096	0.989191	1.00062	0.976528	0.983912	0.97257	0.998309
VALINE	1.01557	1.00523	1.04919	1.00028	1.03146	1.02377	1.01403	1.04264	1.0234	1.01202	0.987268	1.00789	0.945529	0.981269	0.993375	1.0331	1.01302	0.989529	0.988048	1.00348	1.02398	0.996261	0.997732	0.989867	1.0164	1.00879	0.998209	0.992343	0.996268	0.994971	0.992394	1.0008	0.984412	1.00486	0.992634	1.00018	0.992733	1.00068	1.0199	0.988913	0.980886	0.993375	0.985379	0.99148	0.989529	0.994294	1.00308	0.975358	1.01134
THREONINE	0.99928	0.995318	1.05126	0.982379	1.03568	1.01063	1.00156	1.01025	1.01981	1.00132	0.972496	1.00124	0.976905	0.974348	0.97965	1.01269	1.00234	0.998058	0.974609	0.991913	0.969747	0.994503	0.975978	0.968903	0.996843	1.00483	0.985027	0.988979	0.986403	1.01228	0.984419	0.980055	0.968076	0.977743	0.982365	0.983399	0.987711	0.985979	1.02491	0.989461	0.980871	0.97593	0.98709	0.991102	0.999687	0.990669	1.00124	0.97101	1.00879
3HYDROXYBENZALDEHYDE	1.01121	0.989856	1.01615	0.995729	1.03954	1.03091	0.994185	1.02301	1.01756	0.98789	0.980865	1.00348	0.971931	0.994724	0.983082	1.06474	0.998572	0.992471	0.982578	0.986999	0.973184	0.989752	0.974527	0.985217	1.04322	1.0087	0.981643	0.983434	0.980662	1.01493	0.992731	0.991358	0.990342	0.981281	1.00363	1.01663	0.979153	0.99038	1.00366	1.00039	0.989254	0.976676	0.95844	0.983385	1.02246	0.992853	0.993337	0.994059	0.997411
5OXODPROLINE	1.06907	1.05761	1.152	0.978755	1.09647	1.10735	1.08832	1.03239	1.16984	1.00479	0.987373	0.966799	0.990246	0.919437	1.02582	1.05565	0.982728	1.00158	0.999623	0.957775	0.980807	1.09327	0.948892	1.02964	1.01077	0.992474	0.993943	0.975531	0.969546	1.02226	0.969753	0.95262	1.0163	0.996892	0.958949	0.969436	0.991865	0.957383	1.02061	0.969354	0.91981	0.927129	0.981794	0.968305	0.976667	0.991865	0.949143	0.9845	0.979347
3METHYL2OXOVALERICACID	1.01605	0.960479	1.07057	0.975427	1.02709	1.08379	0.992993	1.03964	1.04283	0.958037	0.954417	1.03249	0.9873	1.04538	0.973141	0.998182	1.02396	1.01492	1.02072	1.00518	0.985444	0.991855	0.967417	0.967692	1.05243	0.993157	1.02171	0.993821	1.03826	1.04073	0.982383	1.04306	0.985987	0.989657	1.04553	1.04732	0.993821	1.04672	1.06225	1.02974	0.96858	0.990269	1.08459	0.990076	0.973484	1.04838	1.02903	0.943889	1.01875
TRANS4HYDROXYPROLINE	0.998697	1.04364	1.0344	0.97323	1.04853	1.04287	0.988899	0.964478	1.05313	1.01375	0.959751	0.992931	0.998515	0.988807	0.995706	1.00962	0.962297	1.01375	0.959751	0.983035	0.955761	0.992322	0.977095	0.963938	1.00539	1.00933	0.97941	1.00762	0.98869	1.00357	0.981265	0.996015	0.989352	0.994574	0.982585	0.975647	0.967808	1.0132	1.04403	0.978501	0.995114	0.976645	0.993163	1.01256	1.01187	0.991031	0.988219	0.968633	1.00706
ISOLEUCINE	1.01192	1.0018	1.04324	0.990483	1.03195	1.02148	1.00869	1.02436	1.01741	1.00083	0.984753	1.0022	0.977634	0.9873	0.985805	1.00909	1.00869	1.0023	0.98994	1.0022	0.971393	0.995488	0.9873	0.984328	0.999025	1.00942	0.990099	0.993645	0.993542	1.00003	0.99512	0.992391	0.990603	0.994554	0.988344	0.991579	0.98994	0.99806	1.02352	0.99291	0.996392	0.992448	0.985611	0.982894	1.00119	0.991792	0.996554	0.980571	1.0047
ORNITHINE	1.01595	1.02104	1.06715	0.981298	1.04705	1.0178	1.01321	1.02718	1.02223	1.02286	0.980262	1.00812	0.995919	0.969568	0.988906	1.02924	1.00528	1.00538	0.994677	0.994819	0.987564	1.00103	0.990241	0.984449	0.998798	1.01012	0.987491	0.972436	0.979022	1.00427	1.00062	0.973217	0.988096	0.997975	0.97501	0.976108	0.990559	0.986921	1.01806	0.982125	0.982134	0.980803	0.989336	0.989538	0.980986	1.01239	0.980269	0.977956	1.01541
ASPARTATE	1.02087	1.02049	1.05465	0.994727	1.04816	1.02335	0.995577	1.02256	1.0103	1.02619	0.988758	1.01541	1.00996	1.00125	0.979446	1.01417	1.02018	0.995945	0.97832	0.988415	0.973995	1.00564	0.986656	0.986892	1.03095	0.999588	0.98818	0.990428	0.986306	1.02477	0.997385	1.0025	0.967451	0.995288	0.981054	0.97265	0.994604	0.978712	1.03323	0.994496	0.998749	0.9993	0.988154	1.00618	0.985728	0.996692	1.00656	0.968918	1.00564
HYPOXANTHINE	1.00127	1.03442	1.0076	0.98051	1.01837	1.02109	0.980548	1.03956	1.00396	1.0032	0.995527	0.998247	0.98404	0.989941	0.959635	1.00926	0.979557	0.995108	0.990905	0.979934	0.97149	0.983487	0.982634	0.964283	0.999425	0.980319	0.967745	1.00631	0.980323	1.02757	0.983487	0.986095	0.961572	1.00139	0.962017	0.971213	0.969339	0.964348	1.03856	0.968156	0.994172	0.964283	0.993523	0.973837	0.9874	0.955475	0.967465	0.990316	0.980421
CAPRYLICACID	1.00993	1.02266	1.02487	0.98621	1.04084	1.02363	1.01728	1.02017	1.06645	1.00147	0.989154	0.983861	0.928298	0.992613	0.987861	1.00757	1.0057	0.999692	0.989154	0.984724	0.982377	0.993495	0.968392	0.967801	1.00151	1.00215	1.00726	0.942155	0.978249	1.02539	0.948704	0.992613	0.970921	0.988446	0.953815	0.979662	1.00439	1.00545	1.01644	1.008	1.00876	1.03199	1.00151	0.966231	1.02862	0.957821	0.998107	0.995578	0.956809
ALPHAKETOGLUTARICACID	1.03418	0.994623	1.13084	1.0488	1.09029	1.01864	1.09272	0.990324	1.19902	1.11625	0.980143	1.02494	0.995974	0.99617	1.0188	1.06055	1.02252	1.00683	0.862306	1.03978	0.903291	0.988331	0.995289	0.971402	0.977878	1.04937	0.977555	1.02957	0.981384	0.984448	0.995129	0.957398	0.993143	1.02588	0.938004	0.95452	1.04006	0.925461	1.06464	0.926249	0.95872	0.960096	0.984101	0.949448	0.991473	1.03357	0.925956	0.955635	0.993769
LGLUTAMINE	1.00343	0.991394	1.03334	0.96309	1.00888	1.01475	0.997352	1.01772	1.02278	1.00701	0.988286	0.998778	0.953592	0.997388	0.984733	1.01117	1.00491	1.01219	0.999163	0.990037	0.966889	0.998805	0.976939	0.98282	1.0077	1.01099	0.995865	0.992171	0.996791	1.02654	0.982921	0.996617	0.98588	0.989214	0.993129	1.01538	0.969251	0.999175	1.03755	0.994931	1.00781	0.997352	0.965716	1.00339	0.993078	0.993336	0.999572	0.974487	1.0112
LYSINE	1.01376	0.98943	1.05307	0.997707	1.03868	1.02262	1.01277	1.01959	1.02946	1.00693	0.974027	1.00498	1.00185	0.975568	0.982994	1.01711	0.998254	0.996877	1.0101	0.977197	0.981562	1.00957	0.975162	0.978916	0.991017	0.997849	0.98924	0.974838	0.965174	1.01716	1.00391	0.983681	0.979324	0.988946	0.976368	1.0025	0.982945	0.995439	1.03331	0.983288	0.997067	0.990744	0.988118	1.00028	1.01095	1.00929	1.01161	0.982804	1.01968
LGLUTAMICACID	1.02095	1.01292	1.05596	0.985352	1.04289	1.03439	1.02198	1.05305	1.04694	1.01713	0.98003	1.01268	0.992478	0.990498	1.00322	1.03363	1.01263	1.00417	0.997054	1.00599	0.97308	1.00357	0.989333	0.996962	1.01223	1.01687	0.999971	0.995893	1.01307	1.0289	0.997783	0.992052	0.996572	0.991616	0.987961	0.990436	1.00363	0.977665	1.04632	0.988916	0.993994	1.00986	0.99875	0.988732	0.977851	0.996667	0.987501	0.992874	1.00202
OACETYLLSERINE	1.02095	1.01292	1.05596	0.985352	1.04289	1.03439	1.02198	1.05305	1.04694	1.01713	0.98003	1.01268	0.992478	0.990498	1.00322	1.03363	1.01263	1.00417	0.997054	1.00599	0.97308	1.00357	0.989333	0.996962	1.01223	1.01687	0.999971	0.995893	1.01307	1.0289	0.997783	0.992052	0.996572	0.991616	0.987961	0.990436	1.00363	0.977665	1.04632	0.988916	0.993994	1.00986	0.99875	0.988732	0.977851	0.996667	0.987501	0.992874	1.00202
TRANSCINNAMATE	1.00788	1.01757	1.05701	0.97596	1.03879	1.03077	1.01909	1.05615	1.04295	1.00156	0.992917	1.00048	0.988296	0.994364	1.00077	1.04815	1.01246	0.992084	0.952921	1.00238	0.967735	0.994086	0.985717	0.982005	1.02697	1.00928	0.998403	0.970593	0.993349	1.00749	0.983947	0.984352	0.9788	0.998733	0.980608	1.01691	0.987336	0.977672	0.947631	0.971503	0.989813	0.97468	0.979907	0.989254	1.00472	1.00594	0.973872	1.04815	1.00607
METHIONINE	1.01023	0.990407	1.06355	0.978504	1.03445	1.01899	1.01579	1.0244	1.02063	1.00888	0.973238	0.998683	0.968366	0.980471	0.981282	1.0054	1.01628	0.98337	0.975497	0.987872	0.961314	0.993729	0.969091	0.975973	1.01247	1.01018	0.981132	0.97369	0.979764	1.00892	0.979565	0.98835	0.976416	0.980665	0.980138	0.998588	0.986793	0.98607	1.01817	0.987975	0.979596	0.988361	0.9895	0.986669	1.01918	0.989956	0.996431	0.981149	0.997713
XANTHINE	1.01679	1.01288	1.05817	0.992716	1.04062	1.05626	1.02142	1.03172	1.02828	0.97331	0.985199	1.01228	0.963994	1.01024	1.00585	1.00667	1.00297	1.04391	0.986107	0.998517	0.972969	0.992311	0.984327	0.991616	0.998624	1.00519	0.971158	0.986107	0.990258	1.02727	0.990135	0.999519	1.00051	0.982524	0.975888	1.03788	0.995637	0.983833	1.03131	0.991876	0.99371	0.996954	0.988338	0.975444	1.0155	0.999721	0.998059	0.999448	1.00841
4HYDROXYPHENYLACETATEMANDELICACID	1.03192	1.01825	0.97446	1.00894	1.00294	1.01768	0.964562	0.985661	1.01331	1.02781	1.03893	1.00566	0.992599	0.985798	0.942374	0.986049	1.00849	1.00727	1.03603	0.97086	0.984975	1.00372	0.967632	1.02346	0.987991	1.00568	1.01399	1.04182	0.987261	1.06194	0.999838	0.969115	0.990784	0.993816	0.975171	1.05657	1.01329	1.00606	1.04488	0.999838	0.982461	0.958107	0.981777	0.968747	1.00017	1.03314	1.04646	1.07247	1.04909
23DIHYDROXYBENZOATE	0.988097	0.994939	1.02728	1.01933	1.05785	1.02819	1.0177	1.02368	1.0314	0.976603	0.992246	1.00565	0.974439	0.977012	1.00259	1.02252	1.05132	1.00888	0.993015	0.962797	0.921528	0.996742	0.965868	0.968576	1.01707	1.01066	0.962455	0.995324	1.04565	1.01773	1.00168	0.972885	0.998808	1.00305	0.99237	0.998266	0.992246	1.01912	1.06022	1.0013	0.98568	1.00221	0.997994	1.02652	1.07696	0.994554	1.01218	1.01212	1.00547
NONANOATE	1.00063	1.02379	1.02236	0.985371	1.03455	1.02271	0.999538	1.04828	1.03011	1.0261	1.00019	1.00293	0.980505	0.994805	0.997824	1.02289	0.984008	1.01444	1.01073	0.996311	0.973611	0.989971	0.983482	1.00597	0.998384	0.995534	1.00408	0.981235	0.993004	1.00605	0.992402	0.992783	1.01968	0.997071	0.973762	1.01099	1.01494	0.995898	1.00646	0.987944	1.0037	0.951533	0.974311	0.969066	1.02955	0.982078	0.996311	1.02633	0.998886
INDOLE3ACETALDEHYDE	1.00878	0.982044	1.02167	0.987998	1.00678	1.02941	1.00227	1.03679	0.967991	1.0015	0.994235	1.01614	0.969382	1.01557	0.990485	0.997611	1.00193	0.972409	1.00417	0.995894	0.971155	1.0091	0.992053	1.00181	1.00096	0.996817	0.994685	0.991074	0.992672	1.00528	1.00401	1.0082	0.993657	1.0172	0.964272	1.01969	0.982495	1.00464	1.01415	0.994759	1.01926	1.00861	0.992833	0.958228	1.00287	0.978883	0.994513	0.996863	1.00447
ALPHAAMINOADIPATE	0.99027	1.01023	1.04153	0.985017	1.06229	1.01293	0.984855	0.999931	1.03323	1.01235	0.957603	0.983277	0.970177	0.964636	0.962591	1.01341	0.994328	1.00591	0.964651	0.99275	0.970641	0.984606	0.977605	0.986601	0.99319	1.04409	0.986131	1.00929	1.00459	1.01655	0.990026	0.994599	0.984855	0.980606	0.987995	0.962213	0.994253	0.988487	1.02954	0.995897	0.982972	0.978307	0.996785	0.996137	1.02891	1.00506	1.00601	0.959974	1.01261
3HYDROXY3METHYLGLUTARATE	1.0246	1.00252	1.08918	1.00631	1.02322	1.02527	1.02659	0.996388	1.04549	1.00647	0.976524	0.97744	0.946452	0.968154	0.953984	1.04458	0.993275	1.00564	0.996557	0.971875	0.955242	0.991223	0.986383	0.943496	0.985267	1.00218	0.931456	0.983344	0.948755	0.982032	0.968539	0.929671	0.962455	0.976205	0.924466	0.952476	0.961605	0.938052	0.977846	0.996489	0.991244	0.956808	0.96426	0.981942	1.0617	0.994426	0.988572	0.948963	1.00297
PHENYLALANINE	1.02276	1.00677	1.05113	0.988361	1.03379	1.02829	1.01526	1.03158	1.02976	1.0126	0.994577	1.01348	0.986488	0.995541	0.992426	1.01449	1.01494	1.00469	0.970951	1.00387	0.980496	0.997236	0.987637	0.98756	1.00196	1.00901	0.988128	0.998769	0.986967	1.01907	0.994598	0.993659	0.981944	0.987904	0.989368	0.991516	0.980859	0.998493	1.02694	0.992337	0.994788	0.986437	0.981068	0.981587	0.97947	0.987337	0.994651	0.976002	0.999497
URATE	1.09937	1.05303	0.974704	1.00018	1.05586	1.00003	0.998003	1.02917	1.01455	1.05214	0.986859	1.00985	0.966525	1.00567	1.01577	0.956565	1.02241	0.947454	0.991894	1.05056	0.980607	1.0167	0.984517	0.967594	0.997512	1.0101	0.984111	1.02282	0.981316	1.00705	0.98777	1.00954	1.00962	0.980308	1.01044	1.01125	0.995131	1.00254	1.03865	0.995884	1.03774	1.00074	0.983748	0.991977	0.953094	0.957728	1.00637	0.967899	0.988476
2QUINOLINECARBOXYLICACID	1.02835	0.943223	0.938379	1.00273	1.0398	0.986084	0.990375	1.03673	1.05739	1.01115	1.02662	0.952888	0.956642	0.796776	0.983611	0.94144	0.991332	0.927231	1.01004	0.999004	0.963226	0.90116	1.00487	0.951243	1.00549	1.02825	0.959546	0.950992	0.990713	0.983989	0.999533	0.996464	0.998588	0.900304	0.995703	1.03095	1.0318	0.989159	1.00171	1.03266	1.01673	0.963804	0.968517	1.00979	1.04242	0.976373	1.0104	1.01539	1.05356
INDOLE3ACETATE	1.02908	1.0051	1.03416	1.00572	1.07542	1.00907	1.01612	1.02677	1.02257	1.03246	0.996315	1.0086	0.994046	0.993839	1.0018	1.01373	1.01059	1.02697	0.989283	0.982603	0.984966	1.02582	0.98905	0.993559	1.00609	1.00888	1.00925	0.996755	0.992568	1.01783	1.01989	0.991227	0.990088	0.996196	0.994769	1.03794	0.99236	0.993435	1.01826	1.01056	0.993403	0.996162	0.994398	1.00418	1.01052	1.00203	0.996034	0.965077	1.00759
CITRULLINE	0.984784	0.952636	1.06904	1.02835	0.995369	1.02155	1.00108	1.04124	0.971476	1.02963	1.04245	1.02159	1.02234	0.9503	0.989188	1.0312	1.03239	1.01311	1.04762	1.02436	1.01495	1.02179	0.978753	1.02576	1.00195	1.03283	1.01122	1.03868	1.02229	1.05974	1.04821	1.00721	0.982138	0.979682	1.01194	0.997531	0.998716	1.02021	1.05836	1.07463	1.00536	1.01342	0.991907	0.981703	0.989033	1.05138	1.01791	0.942457	0.976236
TYROSINE	1.01168	0.998693	1.0405	0.985082	1.02543	1.01613	1.00955	1.02387	1.01608	1.00505	0.984866	0.999723	0.976231	0.988612	0.988855	1.00881	1.01109	0.99958	0.989212	0.997325	0.972383	0.999442	0.986675	0.988855	0.994148	1.00878	0.996065	0.993558	0.987332	1.01202	0.997473	0.991713	0.977138	0.991771	0.991871	1.00309	0.986447	0.993328	1.02164	0.999048	0.991325	0.986121	0.985431	0.98649	1.007	0.986842	0.994127	0.983543	1.00771
DIHYDROXYMANDELICACID	0.81231	0.937058	1.06501	0.978973	1.04304	0.960596	0.950809	1.01895	1.05554	0.948285	1.01499	0.996267	0.990323	0.976219	1.02604	1.00175	0.869637	1.03573	0.918779	0.978071	0.926004	1.0025	0.99847	1.05128	1.00222	1.05027	1.04989	1.01787	1.04176	1.02154	0.987719	0.99563	1.02307	0.997568	1.01817	1.07567	1.002	1.06147	1.0537	0.997735	0.992316	1.0503	0.995709	1.03063	1.0787	1.02124	1.03114	0.959109	1.03112
ARABINOSE	1.01191	1.02517	1.04845	1.0063	1.02749	1.02414	1.00852	1.05589	1.05419	1.00036	0.980138	0.997648	0.844385	1.01245	0.975327	1.0063	1.00665	0.967534	0.98397	0.973189	0.920366	0.962245	0.963446	0.994965	0.95863	0.945845	0.907901	0.971994	0.938852	1.0167	0.96407	0.971089	0.991692	0.987519	0.948131	1.01422	0.972473	0.932738	1.01308	0.949926	0.920736	0.980938	0.935037	0.90333	1.02902	0.942772	0.971778	0.964236	0.964526
10HYDROXYDECANOATE	1.00947	1.00931	1.02584	0.982449	1.04796	1.03167	1.00391	1.02243	1.036	1.01244	0.996419	1.01404	0.977878	1.0012	0.993996	1.02452	1.01268	1.02007	0.989768	0.996337	0.981618	0.988551	0.987618	1.00515	1.00032	1.01143	0.991644	0.993509	0.995494	0.97954	0.992264	0.992558	0.986563	0.991978	0.989782	1.0065	0.988105	0.989593	1.01071	0.979474	0.984736	0.974174	0.974458	0.997694	1.00777	0.986858	0.977371	1.03149	0.989376
FERULATE	1.11355	1.08816	1.03041	1.02831	1.19329	1.11114	0.998853	1.06686	1.14493	0.861452	0.918435	0.935899	1.05292	1.02306	0.849174	0.935111	1.15303	0.86568	0.987687	0.882303	0.962866	0.997533	0.868494	0.987523	1.049	0.934236	1.05594	0.943979	0.962984	1.03041	0.799356	1.09189	0.941606	1.00043	1.05232	0.887349	1.04672	1.0137	0.968625	0.922612	0.913406	0.991101	0.99038	1.02395	0.997276	0.839534	0.93417	0.905796	0.975782
GLUCONICACID	0.982683	1.03359	1.04947	0.988065	1.02045	1.00541	1.01206	1.05317	1.04491	1.01372	0.914821	0.99857	0.963221	1.01278	1.01117	1.05182	0.989629	0.995797	0.972218	0.986619	0.968016	1.00311	0.960296	0.936338	0.959198	1.02334	0.998857	1.01769	0.96493	1.02816	1.01091	1.00324	0.914327	0.960101	0.94963	0.979623	1.01681	0.996799	1.02773	0.970161	0.978513	0.922251	1.01839	0.967158	1.02377	0.990321	1.02026	0.953633	0.984466
3METHOXY4HYDROXYMANDELATE	0.997584	1.01282	1.02427	0.994122	1.02399	1.00555	1.00263	1.03694	1.03395	1.01675	0.960327	0.99469	0.967061	0.976541	0.981432	0.92414	0.908427	0.988612	0.960327	0.999621	0.963479	0.986794	0.985807	0.98551	1.00753	1.02429	0.990243	1.02753	1.00209	1.02357	0.992858	1.00353	0.994888	0.971676	0.982453	0.965773	1.02872	1.01482	1.02795	1.0066	1.01038	1.00671	0.979733	1.00981	1.01431	1.00685	1.00784	0.981785	1.00903
GALACTARATE	1.02962	1.04767	1.04929	0.996048	1.0577	0.984678	1.075	0.994963	1.08626	1.04568	0.971077	1.00334	0.963491	0.975379	0.962444	1.02237	1.05064	1.07936	0.943224	0.977517	0.991469	0.96775	0.99936	0.957442	1.04877	1.02317	0.91769	1.00214	0.986812	1.03166	0.979118	0.968038	0.945937	0.998009	1.0191	0.942562	0.975897	1.00953	1.05557	0.99098	0.989572	0.928929	0.950799	0.978396	0.984534	0.966792	1.0023	0.917198	1.00877
FRUCTOSEMANNOSEGALACTOSE	1.00245	0.955432	1.02561	0.970064	1.01326	1.00636	0.989878	1.00652	1.0381	0.986517	0.946252	0.970004	0.946347	0.9754	0.955305	1.00483	0.99156	0.987903	1.00201	1.01901	0.988771	0.97904	0.981183	0.958326	0.98964	0.998354	0.977511	0.962913	0.984253	0.998458	1.02318	0.994452	0.959333	0.975127	0.992579	0.993099	0.999974	0.975217	1.01115	0.988964	0.996153	0.976116	0.987615	0.987823	1.0357	1.00745	1.03361	1.0008	1.00471
MANNITOL	1.04294	1.03532	0.994333	1.01573	1.0157	1.07287	1.06029	1.05586	1.09938	1.02387	0.957798	1.01216	0.97125	1.03348	1.01478	1.04503	1.0473	1.02292	1.01651	0.920661	0.966711	0.965528	0.963845	1.07166	1.0747	1.05638	0.852271	0.98578	1.03563	1.0593	0.98742	0.82275	1.01218	1.06858	1.03727	0.989073	0.969725	1.00466	1.02753	0.986964	0.96018	0.952693	1.0229	0.92451	0.97382	0.988991	1.03703	0.908618	0.955038
MYRISTICACID	1.07671	1.06534	0.919504	0.961417	1.06753	0.983125	1.0007	1.04117	1.07841	1.00441	1.03567	1.01986	0.963914	0.988071	0.980681	1.02677	1.04769	1.10606	1.00255	1	1.00351	1.00145	1.00538	1.01862	0.989865	1.05264	1.01156	1.04533	1.00674	1.02706	0.993635	1.01986	1.00667	1.01016	1.01004	1.01479	0.988403	1.0117	1.03812	0.996477	1.00397	0.986301	1.01422	0.971061	0.825431	0.947349	0.968085	0.991027	1.00607
DRIBOSE5PHOSPHATE	1.1541	0.916209	1.13807		1.08779	1.03294	1.05462	1.10608	1.02792	1.13226	0.932077	0.994335		0.958077	0.96863	1.05011	1.02474	0.676521	1.08194	0.96683		0.962322	0.996295	0.948054	1.00522	1.00773	0.851849	1.04579	0.939324		1.05131	1.04132	0.97074	1.02074	1.01464	0.992053	1.00965	0.871892		0.975035	0.950747	0.927479	1.0019	1.06247	1.13226	0.916209	0.919213		1.08835
CYSTINE	1.02595	1.00495	1.0299	1.00605	1.01724	1.04002	1.02308	1.0473	1.02761	1.01253	0.948622	0.99177	0.96465	1.01932	0.974976	1.03818	0.900155	1.04991	1.01063	1.0075	0.956829	0.999251	0.998623	1.02118	1.03386	1.05385	0.976593	1.02578	1.01417	1.02261	0.996884	0.98839	1.02213	1.03626	0.986375	0.972281	1.00353	0.96937	0.98581	0.988837	0.95304	0.991647	1.00986	0.991061	1.01253	0.981757	0.963175	0.98259	0.991204
URIDINE	1.03283	1.01317	1.03039	0.994658	1.03569	1.03895	1.00794	1.02154	1.01354	1.01957	1.00196	1.00422	0.953585	0.998408	0.993792	1.01612	1.00559	1.01744	1.00756	1.00723	0.985766	1.00837	0.946038	0.996704	1.0082	1.01771	1.01316	1.0136	1.00379	1.02303	1.00165	1.00728	0.99504	1.0032	0.993891	1.02471	1.01575	1.00723	1.03446	1.00543	1.0077	0.9992	0.995289	0.984697	0.982794	1.01446	1.00294	0.995505	1.0151
PALMITOLEICACID	1.00082	1.04332	0.844731	0.906523	1.02227	0.940613	0.974873	0.930557	1.05755	1.00567	1.06208	1.04373	0.902147	0.904992	0.960333	0.990076	1.04617	1.04934	1.06537	0.993429	0.997411	0.964267	1.03443	1.02154	1.01538	1.0231	1.06649	1.068	1.03045	1.06945	1.09615	1.03443	1.01849	1.04425	1.04427	1.0736	1.04595	1.06082	1.09739	0.995339	1.02208	1.00801	1.03177	0.937444	1.05225	0.93734	1.05576	1.12499	0.999482
PALMITATE	1.0392	1.05701	0.94321	0.959522	1.04482	0.986781	1.00943	1.02435	1.04276	1.04041	1.05269	0.984259	0.946204	0.963078	1.02024	1.04509	1.02771	1.06309	1.02461	1.04386	1.0193	0.977552	1.03543	1.03454	0.889869	1.02653	1.04676	1.03603	1.04051	1.115	1.01464	1.00986	0.740951	1.02435	1.0103	1.00412	0.999003	0.966623	1.06978	0.980695	0.998321	1.00626	0.996161	0.96693	0.970546	0.974013	0.980914	0.98337	1.00427
DGLUCOSAMINE6SULFATE	0.992205	0.967017	1.02283	1.00585	1.03784	1.03469	1.01033	1.02599	1.02964	0.989324	0.98739	1.0009	0.952498	0.988399	0.962929	0.983637	0.99232	1.00805	0.97365	1.05645	0.939507	0.99992	0.999853	0.989418	1.00124	1.00865	0.971554	1.02292	1.02283	0.959921	0.990319	1.00367	0.949916	1.00886	0.967127	1.00277	0.979335	1.04671	1.03647	1.01576	1.00319	0.978729	1.04645	0.982989	1.02918	1.03714	0.951683	1.01096	1.01912
HEPTADECANOATE	1.0209	1.07021	0.961887	0.970795	1.04252	0.964273	1.00088	1.00803	1.0682	1.0198	1.03821	1.0062	0.962438	0.979949	0.995704	1.0289	1.02159	1.08434	1.00985	1.01528	1.0104	0.991754	1.0226	1.02825	1.00537	1.02056	1.0121	1.04512	1.01419	1.06925	1.02523	1.02625	1.01568	1.02511	1.00583	1.00843	1.00766	1.00257	1.05545	1.00095	1.00693	0.991265	1.00234	0.979438	1.00733	0.996755	0.997848	1.00967	1.005
GAMMALINOLENICACID	1.03231	1.06307	0.898906	0.971843	1.05665	0.859406	0.964807	0.946076	1.11363	1.03139	1.0593	1.00164	0.974642	0.990485	0.991334	1.12448	1.10693	1.02711	1.00237	0.995061	1.02316	0.975422	1.03996	0.991661	1.10293	1.09049	0.98945	1.04137	0.978148	0.994546	0.961362	1.00237	0.946139	1.04456	1.02075	0.994042	0.992621	0.990989	1.05612	1.00635	1.039	0.938279	0.954366	0.930007	1.00047	0.981927	1.01166	0.997345	1.01979
LINOLEATE	0.996909	1.03082	0.99373	0.989973	0.992908	0.92173	0.992705	0.979311	1.03626	1.01309	1.02712	1.01735	0.97935	0.975037	1.01928	1.02804	1.02037	1.01365	0.996722	1.03924	1.04108	1.02868	1.03069	1.02864	1.00954	1.02491	0.991329	1.02059	0.986529	1.03333	0.996659	0.989974	1.01083	1.03576	0.976944	0.991887	1.00553	1.00064	1.06146	0.97935	0.929931	0.965524	0.979619	0.977228	1.00277	0.99729	0.971839	1.03304	1.00704
PETROSELINICACID	1.01005	1.04428	0.901879	0.992552	1.03101	0.95147	0.975538	0.967881	1.02829	1.01259	1.04224	1.00565	0.944729	0.985948	1.03129	1.04062	1.00727	1.02416	1.03932	1.05258	0.994606	1.00434	1.03434	1.05902	1.00719	1.00672	1.00525	1.05302	0.988161	1.11108	1.04756	1.0549	1.03218	1.06786	0.988749	1.00384	1.04136	1.02401	1.0659	1.01507	1.0177	0.982323	0.998833	0.987643	1.00525	1.03466	1.01789	1.05681	1.00925
STEARATE	1.01221	1.02328	0.985165	0.976067	1.02689	0.975625	0.997242	1.00134	1.02504	1.01253	1.01189	1.01024	0.969111	0.977547	0.994657	1.02567	1.00992	1.03644	1.01124	1.01281	0.999465	0.995881	1.01984	1.01889	1.00529	1.01239	1.00445	1.02555	1.00574	1.04974	1.02463	1.02144	1.01049	1.00857	1.00344	0.995401	1.01026	0.983236	1.04215	0.993297	1.0051	0.994334	0.990163	0.985237	0.9912	0.995295	0.986129	0.996935	0.98716
RETINOATE	1.00193	0.990413	1.05172	0.945354	0.97836	1.04657	1.02816	1.00888	1.02048	1.00763	1.00999	0.990975	1.00872	1.0319	1.01002	1.02318	1.03366	1.01142	0.99089	0.971963	0.989754	0.996608	0.985982	1.01933	1.01031	1.02942	0.931723	0.976086	0.982165	0.993916	0.977892	1.02054	0.945353	0.953092	0.998842	0.964456	0.999486	0.992366	0.984666	1.01486	1.0248	0.977919	0.963104	0.975788	1.04036	0.991845	1.01787	1.07162	0.994268
ACETYLNEURAMINATE	1.03883	1.04778	1.09063	0.989496	1.0779	1.03476	1.04795	1.0391	1.07701	1.04886	0.979342	0.990186	1.0044	0.981283	1.01584	1.05283	1.00874	1.03245	0.965655	0.99209	0.987092	1.00633	0.977718	1.0044	1.01531	1.02985	0.980057	0.973207	0.963527	1.027	0.99667	0.974153	0.986802	0.977334	0.987183	0.947708	1.00436	0.952102	1.03469	0.974278	0.959893	0.963924	0.991518	0.984039	0.994638	1.002	1.00399	0.923145	0.994475
ARACHIDICACID	1.00118	1.00783	1.00117	0.958459	1.05318	1.02291	1.00671	1.02638	1.06998	1.00444	1.00437	1.03731	0.949901	0.99416	0.998313	1.03234	1.01495	1.09203	1.00783	1.03864	1.01251	1.01076	1.04313	1.05432	1.00893	1.04683	1.08131	1.02473	1.03998	1.09358	1.04542	1.05571	1.07205	1.04979	1.03111	1.08411	1.02083	1.03552	1.09673	1.03539	1.05076	1.06552	1.04657	1.0595	1.03985	1.03686	1.01321	1.04719	1.03858
DOCOSAHEXAENOICACID	1.02126	1.00649	0.986712	0.960907	1.03105	0.95978	0.9962	1.06085	1.06176	0.995391	1.02228	1.00471	0.97303	0.99136	1.01766	1.01224	1.03876	1.01766	1.01589	1.01125	1.00206	1.00739	0.990058	1.03777	1.03547	1.01949	1.01602	1.0038	0.981478	1.04992	1.02218	0.991034	1.04901	1.0444	1.01731	1.00227	0.99372	0.996854	1.04353	1.00575	1.00666	1.03879	0.961123	0.989337	1.03272	0.987002	0.99391	1.00079	1.01856
REICHSTEINSUBSTANCE	0.831541	1.00064	0.937934	0.91061	0.787149	1.16341		0.778147	0.897029	0.892619	0.757935	0.739677	1.13189	0.990133		0.769227	1.16373	0.948545	0.748226	0.732431	0.828132	0.747523	0.7411		0.94455	1.34445	1.19359	1.18163	0.966915	1.1225	1.20289	1.31418		1.11987	0.852578	1.26718	1.24404	1.00248	1.06685	1.2949	0.855115		1.15761	1.22422	1.2738	1.25583	1.12829	1.18554	1.29759
1OLEOYLRACGLYCEROL	1.01346	1.02231	0.920623	0.968747	1.06191	0.975438	0.990738	0.974755	1.05824	1.01468	1.01656	1.02109	0.953893	0.971365	1.00425	1.02368	1.03919	1.03125	1.003	1.02669	0.999259	1.00106	1.02146	1.03661	0.998808	1.04031	1.03166	1.03177	1.05191	1.11569	1.01576	1.01983	1.03415	1.02205	1.01566	1.0074	1.01944	1.02029	1.08156	0.990844	1.00476	1.00753	1.0302	0.980174	1.00821	1.00793	0.980264	1.00207	1.008
CORTISOL	0.969357	0.947775	1.02341	0.967273	0.983118	1.0081	0.975455	0.99162	0.982702	0.916736	0.880452	0.961228	0.984946	0.908557	0.942983	0.978753	0.927813	0.911518	0.860342	0.886782	0.89615	0.957583	0.883125	0.905748	0.931145	0.906122	1.02372	1.00985	0.919187	0.952187	1.00312	1.03309	0.915273	0.983042	0.915861	1.04111	1.05401	1.01422	1.00477	1.04696	1.01599	1.05555	1.01221	1.04113	1.06677	1.06712	1.03918	1.03322	1.06313
CORTISOL21ACETATE	1.01632	1.02623	1.02541	0.984567	1.04377	1.09328	1.0069	1.14595	1.03206	0.982475	0.97706	1.01545	0.986473	1.01898	1.00889	1.12562	1.01541	1.01372	0.95384	1.01688	0.992668	1.00028	0.985291	1.03779	1.1053	0.985531	1.00721	0.99937	0.999344	0.985997	1.04329	0.984301	0.948607	1.08497	0.968877	1.03672	0.962036	0.973756	0.988379	1.02444	0.974393	0.964052	0.906254	0.987001	1.0237	1.02942	0.978021	1.01268	0.983369
BILIVERDIN	0.912706	1.02339	1.00888	0.974341	1.00383	1.03864	1.02487	1.01753	1.01839	0.943037	0.99484	1.00844	0.942367	0.991051	1.00319	1.00088	1.00269	1.02656	1.01297	1.00711	0.97823	0.996688	1.03512	1.00089	0.98773	1.02378	1.03543	1.02929	1.01198	1.03786	1.00696	1.03291	1.01242	0.975022	1.0175	1.04476	1.04379	1.00976	1.02273	1.0275	1.05583	1.04793	1.00088	1.01929	1.05409	1.02521	1.02126	1.01366	1.01723
BILIRUBIN	0.97098	0.988789	1	0.971703	0.980012	1.07018	1.02785	1.01882	0.99888	0.991439	0.972875	1.01498	0.930156	1.03681	1.01833	1.00291	1.03003	1.00003	1.00428	1.01748	0.973316	1.00675	1.06638	1.0142	0.994951	1.04824	1.02295	1.04993	1.01207	1.03342	1.00717	1.06849	1.02992	0.97864	1.03529	1.02295	1.03318	1.02663	1.00599	1.02856	1.09638	1.05971	0.999327	0.996452	1.03399	0.99884	1.0154	1.01567	1.01539
[truncated: 67 more columns]

## Sheet: RS Figure 3B, 4, 5, 6, 7, S1B
Sleep Restriction: Metabolites Detected	ZT2	ZT2	ZT2	ZT2	ZT2	ZT2	ZT2	ZT2	ZT4	ZT4	ZT4	ZT4	ZT4	ZT4	ZT4	ZT4	ZT4	ZT6	ZT6	ZT6	ZT6	ZT6	ZT6	ZT6	ZT6	ZT6	ZT8	ZT8	ZT8	ZT8	ZT8	ZT8	ZT8	ZT8	ZT8	ZT10	ZT10	ZT10	ZT10	ZT10	ZT10	ZT10	ZT10	ZT10	ZT12	ZT12	ZT12	ZT12	ZT12
Butyric	1.03371	0.977387	1.07291	0.974468	1.1004	0.98181	0.988171	0.995683	1.03371	0.992326	1.01226	0.999956	0.977584	0.986635	0.943788	0.953598	1.01751	0.940055	1.03181	0.984352	0.995184	1.02641	1.00318	1.01462	0.984043	1.02219	0.981059	1.00353	0.923703	1.01745	0.989012	0.933373	0.983894	1.01346	0.958267	0.951192	1.00566	0.993477	1.02169	1.02122	1.01663	1.02504	1.02274	1.04401	0.993208	0.998728	1.01387	0.982989	1.04979
Indole3propionic acid	0.942252	0.970857	1.05022	0.939886		0.991018	0.958535	0.942937	0.94436	0.964877	1.0199	1.06391	0.947563		0.986803	0.966619	0.985947	0.996239	0.984525	1.00204	0.992024	1.02353		0.993547	0.970873	1.00356	0.992443	0.975982	0.993324	0.987095	1.02676		0.973314	0.976829	1.11129	1.01775	0.993067	1.02032	0.999007	1.03444		0.966991	1.01342	1.00315	1.04643	1.01656	0.9954	0.950946	1.04131
Kynurenine	1.02039	1.0004	0.994578	1.00054	1.01286	1.00503	0.973841	1.02142	1.03774	0.966993	0.999889	0.998799	0.992113	0.996938	1.00319	0.979296	0.977301	0.968346	1.01425	0.978162	1.00494	0.980876	0.983359	1.00227	0.974295	0.976352	1.00807	0.98704	1.0472	1.00541	0.970107	0.960882	0.98247	0.980206	0.995803	1.00487	0.980358	0.98299	0.963364	1.04081	0.973525	0.979247	0.962475	0.982994	0.976107	0.998017	0.996509	1.02053	1.0291
Tryptophan	0.999469	1.00553	1.02519	1.00198	1.08911	1.01903	0.998379	1.00206	0.991977	1.00214	1.01347	1.02875	0.99937	0.996301	1.00738	0.996874	1.01881	0.977742	0.996874	0.988888	0.994362	0.983731	0.992574	0.994591	0.998755	1.01472	0.999095	0.989347	0.993048	0.989449	0.981125	0.991829	0.993087	0.996121	1.00765	0.990479	0.995745	0.99872	1.00343	1.03847	0.98922	0.994215	0.970531	0.9935	0.997222	1.00892	0.996451	0.998898	1.01464
Creatinine	0.972665	0.988079	1.01489	1.00306	1.04967	0.992102	0.986159	1.0188	0.98041	1.017	1.05058	1.02609	0.999745	1.03834	1.01316	1.00887	1.03207	1.08702	0.961748	1.0437	0.99667	0.965785	1.01401	0.966652	1.02721	1.02822	0.979499	1.02779	1.00026	0.998866	0.987735	0.966599	0.971918	1.01848	1.02009	1.03918	1.00189	0.998975	1.02389	1.03495	0.942266	0.975867	0.981355	1.04063	1.00456	1.03556	1.00241	1.03399	1.01341
Taurine2AminoethanesulfonicAminoethylsulfonic	1.009	1.02115	1.05357	1.01835	1.13698	1.04255	1.0204	1.01798	1.01816	1.01226	1.07176	1.04	1.02105	1.02936	1.03192	1.00607	1.04197	1.0074	1.01994	1.0296	1.00563	0.997154	1.03248	1.01381	1.022	1.02688	0.987087	1.01064	0.938668	0.998035	0.996383	1.01416	0.999637	1.00527	1.02262	0.956813	1.0066	1.00356	0.994438	0.973641	0.988423	1.00633	0.985754	0.98741	0.985892	0.993654	1.01761	0.970856	1.01758
Isatin	1.00634	1.01239	1.02329	1.02378	1.08153	0.969002	0.980333	0.967679	0.96676	0.966003	1.00609	1.03495	0.993316	0.956721	0.981811	1.01261	1.02664	0.999239	0.99353	1.02537	1.00118	0.959856	0.98866	0.941415	1.01059	1.03407	1.02969	1.00627	0.993587	0.960847	0.988821	0.985221	1.02812	0.987897	1.01178	0.973357	0.986393	0.983688	0.994623	0.999808	1.01863	1.00102	0.997983	0.997408	1.00939	1.0129	1.00401	0.997647	1.03077
Hippuric	1.06588	0.992734	0.955109	0.935657	1.02664	1.03104	0.954632	0.954211	0.993387	0.97699	0.925952	1.06783	0.935657	0.993403	0.989798	0.976094	0.995234	0.979233	0.973842	0.961736	0.983358	0.957094	1.00284	1.05207	0.978983	1.04309	0.96851	1.00578	0.996194	1.03274	0.969283	0.993403	0.996672	1.01076	1.01404	0.980091	1.01702	0.988684	1.00199	1.02477	0.978221	1.00921	1.01819	0.99267	1.03414	1.02332	1.00282	0.988123	0.994924
Nmethylserotonin	1.02235	1.04813	1.02023	1.05722	1.10095	0.999528	0.981914	0.941502	1.00793	1.00785	1.06608	1.04275	1.04004	1.02543	1.03399	1.02568	1.01471	0.975617	0.993975	0.991985	0.989509	0.966329	1.0375	0.987252	1.0038	1.0156	0.981731	0.968018	0.960493	0.980034	1.01517	1.02499	0.991029	0.95072	1.02181	1.00313	1.03291	0.955399	1.06035	1.01336	1.03884	0.984891	0.998675	1.02447	1.0289	1.0262	0.979481	0.9859	1.01155
Indoxylsulfateindican	1.02409	1.01206	1.01357	1.01465	1.10532	1.02915	1.01296	1.00588	1.02026	1.00122	0.99988	1.02025	0.997991	1.02082	1.00587	0.99931	1.01341	1.0015	0.995026	0.981501	0.987667	0.977167	1.00744	0.995568	0.99775	0.995579	0.990397	0.968699	0.98502	0.980601	0.958237	0.989471	0.969238	0.99892	0.992012	0.983123	0.972183	0.988931	0.988452	1.00405	0.979148	0.965422	0.948213	0.964269	0.995374	0.987283	0.993623	1.00298	0.983604
3alpha7alpha12alphaTrihydroxy5betacholanateCholate	1.0007	0.977883	1.06391	0.989185	1.05781	1.00375	1.0092	0.991052	1.07675	1.05527	0.998195	0.946073	1.0525	1.00328	1.02788	0.935308	0.993066	0.954233	0.955332	0.978377	1.00812	0.96974	0.972546	0.990453	0.974684	1.01522	0.986974	1.00863	1.00915	1.04299	0.954783	1.03252	0.975677	0.993643	1.00263	0.970076	1.01837	1.01749	0.988121	1.04951	0.973538	1.0136	0.963989	0.956808	0.988558	1.00812	0.984114	1.02248	1.0201
3alpha7alpha12alphaTrihydroxy5betacholestanoate	1.00896	0.993669	1.0001	1.00395	1.09288	0.982482	0.987962	1.00327	1.00156	0.997978	1.01294	1.02122	0.974601	1.01562	0.989064	0.989792	1.04413	0.97763	1.00315	0.97913	0.993023	1.00395	0.983073	1.01188	0.99025	0.978763	1.00765	0.993238	0.998387	0.990854	0.974601	0.970486	0.98687	0.985216	1.00887	0.997643	1.00272	1.0001	1.03424	1.03373	0.996094	1.00223	0.984758	1.00069	0.982851	1.00444	1.0078	0.974802	1.00179
5betaCholestane3alpha7alpha12alpha26tetrol	1.01304	0.992328	0.967657	0.982798	1.02823	1.03856	0.959538	0.911146	0.993349	0.997391	0.984455	0.988132	0.970801	1.02974	0.990843	0.999605	1.06741	1.01038	0.997391	0.999217	0.965618	1.02023	1.00706	1.02266	1.03453	1.07231	1.01729	0.988784	0.988018	1.03512	0.995275	0.990927	1.06422	0.987277	1.06153	0.983772	0.996378	0.962567	1.14474	1.01975	0.974798	1.0206	1.01399	1.00471	0.97792	0.967013	0.961549	0.93919	1.00679
3alpha7alpha24Trihydroxy5betacholestanoylCoA	0.933377	1.00937	0.889739	0.958529	1.08568	1.01705	0.953647	1.0145	1.02615	1.01192	1.0942	0.994672	0.999458	1.00876	1.05735	0.948989	0.954202	1.03927	1.01829	1.02748	0.951332	0.989336	1.01254	0.985074	1.03749	1.03305	0.882617	1.02042	1.07612	1.03758	1.12225	0.943613	0.910613	0.940943	1.02251	1.0384	0.975403	1.0391	0.961202	1.04963	1.0117	0.958794	0.983289	0.965587	0.961383	1.01872	0.983577	0.96678	0.965131
pCresolSulfate	0.986155	1.01567	0.994647	0.994301	1.08881	1.0586	1.03065	1.0536	0.98542	1.00928	1.00157	1.00371	0.990107	1.02879	1.02617	1.02638	1.05765	1.01409	1.01163	0.989454	0.97671	0.986961	1.00249	1.01237	1.03426	1.03627	1.00343	0.989116	1.00192	0.977805	0.985913	0.992037	0.995461	1.00669	1.02926	0.998652	0.991805	0.99257	0.993858	1.031	0.990014	0.984075	0.999142	0.893971	1.02218	0.997854	0.985646	0.998237	1.00374
C02528Achenodeoxycholate	0.954065	0.994956	0.961892	0.970609	1.09665	0.981851	0.964948	0.984351	1.01791	1.00459	0.961892	1.01873	0.971529	0.997398	1.01158	0.981222	1.014	1.02802	1.03026	1.02393	1.0747	1.00785	1.05748	1.06359	1.00707	1.04228	1.05512	1.011	0.99268	1.04897	1.00509	1.01298	1.04687	1.02334	0.987544	1.01746	1.0353	1.0188	1.01557	1.04877	1.02277	1.00229	0.990795	1.04137	1.02664	0.995873	1.00154	1.02505	1.01383
C03990A3alphaHydroxy5betacholanate	0.990687	0.992058	0.955074	0.97924	0.989835	0.959457	0.95678	0.902558	0.970179	0.98956	0.930448	0.992322	0.968796	0.949779	0.984893	0.987284	1.05751	0.991106	0.992058	0.989139	0.989349	0.980911	1.00388	1.01408	0.992643	1.04997	1.01245	0.973741	0.978879	1.00251	0.991355	0.988183	0.999904	0.998827	1.0511	1.00324	0.977071	0.973543	1.02162	1.02436	0.986945	0.976553	1.0046	1.01717	1.01496	0.975822	1.03962	1.02417	1.00138
C013013alpha7alpha12alphaTrihydroxy5betacholanate	0.972548	1.16724	1.09463	1.06473	1.25347	1.12265	0.972505	0.866216	1.02298	1.06698	1.06127	1.19583	0.963033	1.13789	1.00477	1.15709	0.9212	1.05376	0.959568	1.09532	1.06955	0.880792	1.15582	1.04032	1.05991	0.976184	0.673252	1.09921	1.14536	1.08973	1.00635	1.14254	0.914961	1.0286	1.03117	1.12842	0.893687	1.0842	1.0728	1.04967	1.10733	1.04656	0.916412	1.08615	1.05834	0.966729	0.805507	1.04806	1.09299
7alphaHydroxy3oxo4cholestenoate	0.995956	0.986932	1.00076	0.986006	1.08137	1.00798	0.988341	0.995946	1.0012	0.987369	1.01818	1.0258	0.991746	0.994822	1.0013	0.990124	1.02669	0.995956	1.00664	0.999863	1.01245	0.998811	1.00575	1.00308	0.984774	1.02054	1.01038	0.990434	0.991821	1.00083	0.997045	0.997008	0.99863	0.980762	1.02361	0.988961	1.00138	1.00076	1.01461	1.03105	0.988266	1.00353	0.980316	1.00385	0.992895	1.00882	1.01282	1.00599	1.00941
Glycochenodeoxycholate	1.01252	1.0605	1.03369	1.05017	1.08879	1.04524	1.01011	1.01774	1.02355	1.02405	0.999514	1.02349	0.974068	0.989609	1.0044	0.979548	1.02623	0.945957	0.932356	0.969429	0.904785	0.963414	0.988869	0.949444	0.999065	0.983054	0.954705	0.942879	0.945286	0.907067	0.916233	0.99146	0.946474	0.987649	0.926964	0.916289	0.89628	0.946771	1.03339	1.04636	0.957782	0.956128	0.949351	0.951319	0.931884	0.913191	1.04	0.965662	0.932594
C01921BGlycocholate	1.00869	1.0752	1.03212	1.01096	1.05269	1.07167	1.02263	1.03107	1.01593	1.01114	1.01573	1.01407	0.964943	1.02223	1.03646	1.00308	1.02149	0.967817	0.942059	0.958794	0.932683	0.974584	0.994811	0.937437	1.02089	0.899628	0.95845	0.947921	0.983809	0.945601	0.903593	0.988719	0.940517	1.01177	0.935753	0.969521	0.857902	0.905743	0.981341	1.05083	0.982191	0.851175	0.992645	0.98624	0.93929	0.930755	1.05799	0.990383	0.968011
Taurodeoxycholate	1.01621	1.08203	1.02577	1.05323	1.10095	1.05794	1.01921	1.01846	1.01415	1.00541	0.982893	1.00398	0.95918	0.976285	0.988761	0.984171	1.00415	0.934834	0.913967	0.943375	0.855752	0.981309	0.981339	0.967706	1.00954	0.973078	0.94227	0.948256	0.95893	0.878319	0.909817	1.00492	0.964268	1.00592	0.95468	0.881132	0.848774	0.903858	1.00133	1.06131	0.955647	0.955674	0.972091	0.948138	0.90757	0.874597	1.03965	0.962832	0.899604
BETAALANINESARCOSINE	1.01446	0.995731	1.03594	1.01025	1.10612	1.02491	1.00489	0.995238	1.01358	0.987676	1.03821	1.01885	1.00333	0.989978	1.0124	0.966464	1.03853	0.976238	0.975145	0.989263	0.982696	0.957053	0.99255	0.973599	0.987224	1.01775	0.970966	0.975593	0.986091	0.980492	0.979108	0.986978	0.974892	0.976623	1.01688	0.964376	0.980516	0.955729	0.995481	1.00506	0.972836	0.97791	0.968672	0.990909	0.996009	0.992599	0.977934	0.990632	0.98646
ALANINE	1.01446	0.995731	1.03594	1.01025	1.10612	1.02491	1.00489	0.995238	1.01358	0.987676	1.03821	1.01885	1.00333	0.989978	1.0124	0.966464	1.03853	0.976238	0.975145	0.989263	0.982696	0.957053	0.99255	0.973599	0.987224	1.01775	0.970966	0.975593	0.986091	0.980492	0.979108	0.986978	0.974892	0.976623	1.01688	0.964376	0.980516	0.955729	0.995481	1.00506	0.972836	0.97791	0.968672	0.990909	0.996009	0.992599	0.977934	0.990632	0.98646
OXALICACID	1.01329	0.990227	1.03268	1.00485	1.11787	0.996342	0.990555	0.995265	1.02328	0.995558	1.05703	1.00998	1.01652	1.0076	0.987454	1.01442	1.0155	0.928124	1.01422	0.990738	0.990024	0.965092	0.976341	1.00967	1.0001	1.00517	1.00894	1.0271	0.987582	0.990024	0.991456	0.977609	1.02123	0.952373	1.04176	0.983742	0.981786	0.975857	1.03436	1.02301	0.99493	1.01501	1.00314	1.01507	1.00416	0.987561	1.01013	0.983374	0.999668
SLACTATEGLYCERALDEHYDE	1.02165	1.03066	1.04503	1.01755	1.12574	1.03013	1.00133	1.01241	1.00945	1.01672	1.04102	1.03421	1.00461	1.01216	1.0183	0.989901	1.03221	0.983736	1.00444	1.01059	0.997191	0.970946	1.00534	0.991684	0.999372	1.01501	0.98011	0.989509	0.992877	0.98397	0.975801	0.991063	0.981498	0.994473	1.00754	0.972527	0.984532	0.980842	0.986944	0.98454	0.984573	0.994313	0.973898	0.978002	0.976154	0.979886	0.991874	0.97174	1.01658
ALPHAHYDROXYISOBUTYRICACID	0.995961	0.970402	0.991532	0.99165	1.07139	0.987151	0.967645	0.959726	0.974803	0.986981	0.998559	0.994074	0.970471	0.982197	0.991791	0.973108	1.00955	0.993653	1.02823	1.05048	1.01944	1.00224	1.04918	1.03703	1.00276	1.00227	1.03174	1.05792	1.03994	1.04251	1.02266	1.03714	1.04399	1.00939	1.01875	1.01943	1.05946	1.00363	1.02944	1.04649	1.02848	1.00494	1.01291	0.998821	1.01096	1.02631	0.987628	0.995227	1.01018
PROLINE	1.00702	1.01503	1.03803	1.01154	1.08682	1.03165	1.02419	1.01315	1.01472	0.989321	1.01862	1.03291	1.00485	0.991192	1.01334	0.983135	1.04793	0.987778	0.982466	1.00568	1.00074	0.964325	1.00022	0.995456	0.972216	1.02991	0.992481	0.952045	0.969003	0.988041	0.957222	0.985856	0.981729	0.986629	1.01064	0.938175	0.980324	0.967277	1.00751	1.00026	0.974364	0.98672	0.976146	0.993038	0.983501	0.984608	0.974612	0.993544	0.989394
VALINE	1.01258	1.00666	1.03044	1.00236	1.11039	1.02035	1.01229	1.00617	1.00785	0.998433	1.02684	1.0338	0.998144	1.01796	0.980378	0.989986	1.0347	0.992872	0.998433	1.01125	0.976271	0.980908	1.02844	1.00271	0.983497	1.03007	1.00746	0.99765	1.00046	0.967643	0.978227	1.02223	0.970974	1.00012	1.02429	0.995237	0.988249	0.998063	0.976271	1.03032	1.02456	0.994876	0.985119	1.00424	1.00154	0.991774	0.974081	0.996816	1.00236
THREONINE	0.997922	0.99835	1.0148	1.00448	1.09623	1.01811	1.00022	0.983518	0.997104	0.991197	1.03143	1.01883	1.0024	0.991539	1.01439	0.986249	1.02387	0.979934	0.993301	1.00371	0.991057	0.971181	1.00743	0.985833	0.994468	1.00931	0.993834	0.992039	0.987072	0.990216	0.984085	0.995206	0.994524	0.98666	1.01264	0.984022	0.987411	0.985366	1.01042	1.02738	0.987058	0.989972	0.979674	0.993087	0.995878	1.00256	0.988351	0.999474	0.994909
3HYDROXYBENZALDEHYDE	1.08076	1.01688	1.0159	1.02067	1.06358	1.01871	0.957353	0.972681	0.992733	0.986027	1.00826	1.0601	0.977623	1.00329	1.00877	0.989536	1.04225	0.972481	0.990807	0.987041	0.991075	0.981802	0.987792	1.00705	0.98782	1.03366	0.981987	0.971686	0.984919	0.982708	0.978041	0.973137	0.988036	0.976234	1.03409	0.986533	0.995153	0.995104	1.02036	1.02611	0.975649	0.985012	0.985674	1.00832	1.00224	0.993849	0.989587	1.00112	0.98222
5OXODPROLINE	1.01179	1.07166	1.17779	1.1556	1.11721	1.1278	1.00901	1.04737	1.00616	1.00225	1.175	1.04164	1.06578	1.02244	1.05516	1.02169	1.04817	0.982052	1.00306	1.03665	1.06743	0.946158	1.06043	1.00107	0.986901	1.0701	0.984061	0.99413	0.970465	0.910464	0.958547	1.0244	0.974411	0.98772	0.985549	0.979239	0.982358	0.942555	1.09617	1.00152	0.982107	0.948138	1.00368	0.987544	0.989285	0.981952	0.960497	0.906411	0.988356
3METHYL2OXOVALERICACID	0.991951	1.00341	0.97778	0.952993	1.1459	1.00425	0.972225	0.978453	0.967339	1.01515	1.03841	1.0275	0.945909	0.991654	1.02099	0.986437	1.00786	1.01209	1.04544	0.994386	0.989454	1.00407	0.951579	0.979729	1.03061	1.00051	0.96622	1.0284	1.00636	0.975518	1.00445	0.990519	1.00192	0.96992	1.0303	1.01022	0.945097	0.935688	1.01921	1.05441	1.02644	1.0132	0.960701	0.992768	0.995307	0.98031	1.00056	0.989454	1.03241
TRANS4HYDROXYPROLINE	1.04687	1.01561	1.01854	0.992669	1.11825	1.01477	0.986246	0.962946	1.00831	1.0029	1.00759	1.01734	1.00817	1.00207	1.01841	0.99895	1.04231	0.985734	0.94828	1.02378	1.02527	0.979446	1.02674	0.993839	1.02906	1.01708	1.02618	1.00054	0.977096	0.993547	0.968958	1.01149	1.00658	0.978247	1.0391	0.981502	0.997247	1.00139	1.00474	1.01136	0.993548	1.00021	0.975894	0.989096	0.974447	1.0335	0.991388	0.963694	0.999053
ISOLEUCINE	1.01087	1.00454	1.02111	1.0023	1.08517	1.02243	1.00388	1.00129	0.998676	0.995256	1.01211	1.02937	0.998656	0.993294	1.00872	0.987806	1.03083	0.987957	0.99377	1.00199	1.00094	0.982643	1.00053	0.998718	0.991918	1.01478	1.00348	0.995256	0.995617	0.975117	0.982643	0.999805	0.985382	0.994909	1.01697	0.985	0.998971	0.995242	1.01515	1.02559	0.997273	0.990938	0.983693	0.99108	0.977978	1.00752	0.995242	1.00056	1.00739
ORNITHINE	1.01333	1.00504	1.03402	1.0181	1.12123	1.03078	1.00598	0.997827	1.01537	0.999716	1.03402	1.0358	1.02013	0.996514	1.01607	0.991508	1.04221	0.979467	0.997259	1.01784	1.00182	0.969657	1.01496	0.99563	0.998123	1.0297	0.997824	0.988659	0.984647	0.983359	0.975356	0.99892	0.99563	0.985306	1.01518	0.98681	0.993983	0.987552	1.01524	1.01647	0.995311	0.994404	0.984479	0.991372	0.97294	0.998488	1.00954	1.00056	0.994896
ASPARTATE	1.0192	1.01759	1.02163	0.99689	1.10139	1.00836	1.00618	0.99981	1.01271	1.018	1.04478	1.01553	1.01935	1.00781	1.00877	1.01168	1.00805	0.987563	1.01049	1.01447	0.990325	0.985046	1.00822	1.00919	1.00407	1.00475	0.983912	0.997144	0.99048	0.995283	0.970344	0.981187	1.01167	0.976153	1.03028	0.983507	1.00841	0.99048	1.01305	1.01363	0.98493	1.00338	0.961772	0.98828	0.988374	1.00507	0.987113	0.990325	1.02548
HYPOXANTHINE	1.00729	1.02632	1.01833	0.979287	1.09426	1.00893	1.01574	1.00283	1.00423	1.00621	1.00075	1.01822	0.967065	1.00597	1.04542	0.999012	1.03885	0.979717	0.976063	0.98747	0.977519	0.952249	1.01545	1.02601	0.986175	1.01989	0.986611	0.97529	0.991376	0.968992	0.925952	1.0056	1.02019	0.969447	1.01003	0.955013	0.974517	0.989423	0.978682	1.00373	1.02985	0.953804	0.946494	0.959986	0.923416	0.974903	0.963643	0.971318	1.03262
CAPRYLICACID	1.0221	1.0281	1.034	1.00961	1.08962	1.0054	0.999099	1.02488	1.02389	0.980452	1.00711	1.02324	0.999803	0.993873	1.03348	0.979426	1.08256	1.01	0.973583	1.01014	1.0319	0.99767	1.0087	1.01808	0.985516	1.06392	1.00866	0.962852	1.0032	1.01804	0.991272	0.976928	1.02759	0.998162	1.0413	0.997014	0.98732	1.00277	1.02064	1.0416	0.994297	0.97868	0.987389	1.04085	0.965213	0.992042	1.00797	0.969111	1.00961
ALPHAKETOGLUTARICACID	0.979721	1.00754	0.976549	1.01988	0.995201	1.0771	0.982762	0.967308	1.01914	1.03943	1.09651	1.05019	1.06715	1.04416	1.07575	0.990489	1.05331	0.990428	0.995643	1.08313	0.991014	0.995551	1.09572	1.02869	0.995944	1.03452	0.999676	0.977558	1.04595	1.04769	0.997387	1.01643	0.896907	1.01958	1.02242	0.989942	0.960425	0.887817	0.865131	1.00565	1.0069	0.944868	0.909577	0.990687	0.991402	1.01611	0.997369	1.04067	0.94598
LGLUTAMINE	0.997489	0.994046	1.00637	0.988162	1.03796	0.99023	0.997403	0.987842	0.994317	0.99561	1.01311	1.00779	1.00398	0.988953	1.01223	0.990498	1.03305	0.970926	0.968247	1.00003	0.98949	0.97852	0.979835	0.997951	1.00124	1.00874	0.981234	0.980365	0.992503	1.00428	0.991248	0.984394	1.01108	0.99817	0.99886	0.997489	0.992092	0.985371	1.0183	1.03252	1.00187	0.987141	0.990498	0.992401	1.00026	1.04134	0.994087	1.00623	0.991248
LYSINE	0.996638	1.00044	1.00879	0.993078	1.119	1.01694	1.01024	0.995835	1.01278	0.983849	1.03066	1.02966	1.00593	0.987519	0.991609	0.994385	1.03329	0.968393	0.985872	1.00879	1.00486	0.970983	0.99711	0.981803	0.988128	1.01741	1.00229	0.998413	1.00178	0.989563	0.966965	0.998309	0.985888	0.993968	0.999499	0.988568	0.994772	0.978259	1.00734	1.02923	0.995112	0.98548	0.98354	0.998685	0.996234	1.00529	1.00136	1.01312	1.01156
LGLUTAMICACID	1.011	1.02297	1.04639	1.02029	1.10035	1.02509	1.01288	1.0014	1.00832	1.01483	1.04206	1.03604	1.00963	1.00461	1.01919	0.99285	1.02	0.985746	1.01056	1.02474	1.00935	0.975752	1.005	0.99322	1.01208	1.00876	1.00756	1.00474	0.999152	0.993263	0.988696	1.00961	0.997155	0.980429	1.0107	0.991868	1.00629	0.984586	1.00425	1.03324	0.986159	0.98653	0.987641	0.982412	0.995695	1.00785	0.978287	0.979528	1.01382
OACETYLLSERINE	1.011	1.02297	1.04639	1.02029	1.10035	1.02509	1.01288	1.0014	1.00832	1.01483	1.04206	1.03604	1.00963	1.00461	1.01919	0.99285	1.02	0.985746	1.01056	1.02474	1.00935	0.975752	1.005	0.99322	1.01208	1.00876	1.00756	1.00474	0.999152	0.993263	0.988696	1.00961	0.997155	0.980429	1.0107	0.991868	1.00629	0.984586	1.00425	1.03324	0.986159	0.98653	0.987641	0.982412	0.995695	1.00785	0.978287	0.979528	1.01382
TRANSCINNAMATE	1.00736	1.01579	1.03863	1.02144	1.11761	1.02845	1.0104	1.00722	0.993908	0.996069	1.02383	1.02004	1.00408	1.01051	1.01738	1.01323	1.03899	0.979107	0.987552	1.0076	0.988337	0.973915	0.992507	0.997091	0.99391	1.01827	0.982695	0.975448	0.991849	0.990148	0.994481	1.00451	0.983716	0.996737	1.0063	0.977761	1.00503	0.976098	1.03499	1.00042	0.992969	0.997552	0.947725	1.0017	1.01095	1.01176	0.999009	1.00011	1.00134
METHIONINE	0.998366	1.00529	1.0159	1.00354	1.09449	1.02045	0.990844	0.992945	0.983219	0.97223	1.02357	1.02157	1.00094	0.993227	1.00664	0.974856	1.0244	0.9752	0.979825	0.999653	0.986496	0.973144	0.990145	0.984828	0.991732	1.00003	0.997921	0.974464	1.0001	0.98028	0.972275	0.985302	0.980821	0.986847	1.00269	0.977428	0.975357	0.989724	1.01891	1.02742	0.992346	0.989726	0.986847	0.985855	0.986783	0.999931	0.992883	1.01402	1.00701
XANTHINE	1.03082	1.04236	1.02687	1.02191	1.11891	1.02972	0.993653	1.01802	0.983828	1.01625	1.04022	1.0258	1.0071	1.00618	1.01541	0.981547	1.01668	1.00558	1.00113	1.00662	0.997986	0.976612	1.00307	0.995735	0.99186	1.02203	1.0095	0.992422	1.01122	0.997986	0.983146	0.995084	1.00065	0.99455	1.00555	0.989049	0.992881	0.994193	1.00163	1.01625	0.999078	0.992158	0.974821	0.994416	1.00123	1.00663	0.98821	0.995251	1.01843
4HYDROXYPHENYLACETATEMANDELICACID	1.01676	0.974196	0.917019	0.956162	1.07563	0.919045	1.01677	1.07125	1.03262	0.98293	0.998084	1.06142	1.027	1.00291	1.00284	0.988435	1.03479	1.0138	0.984915	0.970798	1.0352	0.98901	0.981762	1.02881	0.978839	1.04057	1.02081	0.977372	0.972776	1.04698	1.00167	1.00068	0.996943	0.991634	1.013	1.01823	0.999603	0.989384	0.997594	0.985844	1.01404	1.02802	0.978839	1.00144	0.999785	0.95395	1.02102	0.989616	0.951413
23DIHYDROXYBENZOATE	0.953177	0.939458	0.97183	1.0142	1.1177	1.03254	0.933766	1.00631	1.01032	1.0045	1.04556	1.05699	0.943038	1.04276	1.00422	0.940414	1.06323	1.00116	1.01489	0.985603	1.0702	1.00716	0.994388	1.03105	1.01862	1.01291	0.956667	0.998342	0.960892	0.949677	0.953594	1.01619	0.994523	1.01354	1.00838	0.954486	1.00181	1.05812	0.993115	1.01185	1.01263	1.01428	0.978734	0.955173	1.05177	0.998342	0.998972	0.972248	0.993865
NONANOATE	1.00679	1.04323	1.00991	0.999563	1.11069	0.987414	0.947228	1.02121	1.03426	0.977016	1.01074	1.04806	0.970367	0.956876	1.02821	0.968071	1.04534	0.980617	0.954946	0.999554	0.990346	0.990642	1.00059	1.01022	0.994678	1.05267	0.990916	0.973621	0.980499	0.965847	0.984965	0.994925	0.993994	0.991574	1.02725	0.994779	1.01564	0.997897	1.02107	1.01213	1.00423	0.983905	0.981818	1.02595	1.00079	1.01352	1.00121	0.962525	1.00402
INDOLE3ACETALDEHYDE	1.00815	1.01105	1.03122	0.99201	1.03343	1.01203	0.994465	1.03351	1.01311	0.99223	0.995409	1.02636	0.996128	1.00222	0.997937	1.00971	1.05983	0.986511	0.989934	0.987144	0.993371	0.994298	0.976985	1.00021	0.978741	1.05043	0.996431	0.982588	0.98944	0.983881	0.970047	0.997176	0.988844	0.983982	1.03257	0.992824	0.992689	1.00184	1.03314	1.03777	0.990293	0.997027	0.966828	1.01612	0.979297	0.99774	1.00184	0.978909	1.01809
ALPHAAMINOADIPATE	1.01438	0.978876	1.00287	1.01001	1.09634	1.00788	1.02315	0.977566	0.99848	1.00877	1.0303	1.02611	1.02898	1.0101	1.03415	1.03984	1.02323	0.981644	1.01577	1.02415	0.991349	0.983356	1.00126	0.98993	0.991567	1.01374	1.02467	1.01344	0.995308	1.0085	1.01091	1.00037	1.01795	0.980741	1.01329	1.01251	1.03025	0.978286	1.04743	1.04659	1.00303	0.993433	0.978485	0.997009	1.01578	1.03072	0.972612	1.01452	0.887144
3HYDROXY3METHYLGLUTARATE	1.03293	1.00788	1.02152	1.00408	1.08426	1.01973	1.01564	0.983407	1.00603	1.01843	1.00814	1.08164	0.997198	0.973728	1.00247	0.993277	1.01962	0.947169	0.963182	1.03965	0.982998	0.978986	1.00951	0.992835	0.997833	0.999724	0.956418	0.989328	0.980073	0.948012	0.98789	0.983668	0.996047	0.98375	0.983009	0.939182	1.02053	0.953736	0.965716	1.02553	0.959414	0.964732	0.9473	0.988979	1.01822	0.988484	0.992162	0.982998	0.977772
PHENYLALANINE	1.02237	1.01408	1.0269	1.00981	1.09469	1.02632	1.00627	1.00716	0.98778	0.992343	1.02268	1.03383	0.999369	0.996738	1.00934	0.990647	1.03297	0.970483	0.999971	1.00773	1.005	0.981836	0.998614	1.00104	0.997127	1.01876	0.995676	0.98586	1.00006	0.993614	0.978106	0.99261	0.992746	0.992553	1.01128	0.993796	0.98586	0.986638	1.016	1.02175	0.989232	0.990483	0.982261	0.986968	0.99342	1.00684	0.997758	0.988302	1.00944
URATE	1.08089	0.99085	1.05047	0.991011	1.08442	1.04123	1.00385	0.995721	1.08368	1.01122	0.96406	1.07547	0.966045	0.982724	0.994369	0.999708	1.0047	0.985637	0.973754	0.989494	1.05161	0.970553	0.990493	0.994711	1.00213	0.997103	0.979357	0.9763	0.959182	0.99997	1.00453	0.985902	0.98958	0.998672	0.976028	0.975868	0.97048	0.996462	0.977179	1.07042	0.981665	1.04568	0.99142	0.977064	0.978659	0.978847	1.02259	0.954388	1.01078
2QUINOLINECARBOXYLICACID	1.0174	0.906917	1.01879	1.019	1.02649	1.03064	0.954861	1.02293	0.966995	1.02277	1.03319	0.986053	1.01952	1.02154	0.997076	1.01751	1.01507	0.944878	0.999804	1.04142	0.979202	0.999364	1.06705	1.00448	0.987751	1.0244	1.04981	0.972244	0.988963	0.95082	0.958542	1.025	1.01583	1.01072	1.02931	0.95105	1.03961	0.98022	1.18082	1.04484	1.02846	0.99214	0.998715	0.975786	1.03541	1.01154	0.985363	0.958649	1.03967
INDOLE3ACETATE	1.0189	1.00575	1.01962	0.998723	1.1143	1.03011	1.00332	0.992787	1.01639	0.998715	1.00899	1.02613	0.99234	1.02234	1.01613	0.997928	1.02075	1.0076	0.998715	0.987297	1.00354	0.987234	1.02858	1.02181	0.995684	1.01989	1.04066	0.984209	0.985083	0.99631	0.988085	1.01568	1.00433	1.0096	1.03322	1.00007	1.00487	0.989068	1.018	1.03574	1.00986	1.01045	0.999275	1.013	1.00635	1.01542	0.999693	1.00264	0.995745
CITRULLINE	1.00086	0.931552	1.03357	0.961238	1.01844	0.999799	1.007	1.03799	0.965345	1.04131	1.03402	1.05063	1.08351	1.04631	0.995884	0.994193	1.03932	1.01394	1.03858	1.00496	1.02432	1.0165	1.05355	0.985442	1.00126	1.0518	1.09244	1.05174	1.00587	0.93916	1.03521	1.04929	0.982396	0.991544	1.01347	0.979363	1.0277	1.00292	1.02288	1.07568	0.970149	1.0246	0.983156	0.943947	1.00646	0.96602	0.999965	0.975042	0.955146
TYROSINE	1.00907	1.0048	1.0174	1.00267	1.08317	1.02079	1.00378	0.994254	1.00166	0.995319	1.01221	1.02764	0.996431	0.989219	1.00625	0.985936	1.02444	0.985281	0.989788	0.997852	1.00372	0.984346	0.997372	0.99722	1.00061	1.01554	1.00088	0.985046	0.992266	0.997451	0.979278	0.988443	0.991722	0.997041	1.01593	0.99152	0.987022	0.99067	1.00765	1.02996	0.988054	0.98583	0.986729	0.988062	0.99074	0.99848	0.996655	0.995883	1.00774
DIHYDROXYMANDELICACID	0.988622	0.984145	0.944583	0.957539	1.1068	1.04677	0.996076	0.999202	0.923844	0.97609	1.04656	1.04566	0.90856	0.981947	1.01457	0.944596	1.04775	1.06387	0.994569	1.06878	0.865182	1.01827	0.944866	0.956492	0.98852	1.0124	1.04094	1.02395	1.02738	0.938561	0.981049	0.990865	1.0336	1.00269	1.06	1.03496	1.00926	1.02889	0.989629	1.05256	1.01809	1.04531	1.00222	0.999674	1.02699	1.00405	1.05363	1.04318	1.02905
ARABINOSE	1.00995	1.05342	1.02971	1.02103	1.10082	1.03968	1.00449	0.992937	1.00857	1.00934	1.00466	1.0403	1.00928	1.02112	1.04443	0.969566	1.03308	0.942623	1.0064	0.955959	0.878026	0.941964	0.991008	0.981732	0.972783	1.00493	0.971677	0.925108	0.962578	0.961492	0.933831	0.97728	0.992182	0.929589	0.949104	0.935706	0.947146	0.960214	0.992734	0.964553	0.984365	0.921888	0.970026	0.974481	0.969832	0.982897	0.934684	0.937245	1.0007
10HYDROXYDECANOATE	1.0126	1.00692	1.0146	1.00823	1.0919	1.01225	0.986653	0.999325	0.991965	1.02899	1.0108	1.06798	1.00408	0.993644	1.01017	0.9962	1.02525	0.994912	1.01566	1.02094	1.01471	0.995791	1.01708	1.02514	0.995785	1.01229	1.00249	0.989429	0.996846	1.0018	0.992059	1.00063	1.00269	0.982088	1.00434	0.993649	1.00151	0.981627	1.01346	0.999107	0.998988	0.9873	0.97005	0.992635	0.994912	0.98818	0.992195	0.971004	1.00325
FERULATE	1.1484	1.03921	1.04157	1.06951	1.05831	1.14796	0.951386	0.968225	1.17003	1.14961	0.940878	1.20626	0.929108	1.01341	1.14796	0.999557	0.886971	0.968806	0.921883	0.927453	0.892963	0.969554	0.900875	0.969046	1.05768	1.02746	0.9185	0.997021	0.949269	0.876786	0.978799	1.01108	0.940303	1.02417	1.15065	0.888749	0.945003	0.935284	0.950121	1.05854	0.917201	0.974912	1.076	1.01226	0.831951	0.947315	1.01192	0.912915	0.912929
GLUCONICACID	0.986871	1.0058	0.988815	1.02203	1.12355	1.03337	1.01159	0.917423	1.01696	0.992857	1.01558	1.05105	1.02159	1.03266	1.05056	0.973122	1.0704	0.980233	0.987946	1.00978	0.985305	0.958585	1.00626	0.998983	0.959543	1.02309	0.960319	0.962946	0.979895	1.00011	1.02594	0.944369	1.00471	0.991226	1.00806	1.00236	1.00313	1.0294	1.01448	0.979878	0.995439	0.969004	0.964522	1.02354	0.969169	1.0067	0.977665	0.975727	0.984223
3METHOXY4HYDROXYMANDELATE	1.01363	0.984916	0.975363	0.989025	1.07107	0.96589	1.02188	1.0154	0.976286	1.00388	0.996134	0.992113	0.978516	0.970143	0.988409	1.00828	1.0231	0.979128	0.990968	1.00444	0.977835	0.989025	0.988094	1.00069	0.909345	1.01986	1.01201	0.990565	1.01109	1.00231	0.982154	0.998067	1.00847	1.03548	1.02554	0.948682	1.00388	1.01815	1.00313	1.04157	1.00126	1.01011	1.02435	1.00284	0.997395	1.00791	1.01109	1.00843	1.01328
GALACTARATE	1.0418	1.00234	1.00246	1.00654	1.05639	1.0678	0.949418	0.903503	1.02277	0.977188	1.07737	1.03709	1.0313	1.00925	1.02045	1.04163	1.08308	0.89856	0.991858	1.02614	1.0607	0.97449	0.958259	1.03012	1.02382	1.04778	0.965159	0.990287	0.929201	1.02555	1.02741	1.00011	1.0067	0.94575	0.997639	0.989473	1.00391	0.994195	0.969421	1.05121	1.0054	0.990403	1.01177	1.05699	1.09783	1.03063	1.01347	0.9647	0.899231
FRUCTOSEMANNOSEGALACTOSE	0.995176	0.976112	1.00315	0.999234	1.06932	1.00039	0.995733	0.983448	0.992056	0.979214	0.993628	0.994107	0.990993	0.975854	0.993581	0.991336	1.0047	0.982697	0.985418	0.983054	1.01734	0.976571	0.989589	0.980637	0.990998	0.990531	0.99171	0.962669	0.990809	1.02383	0.9958	0.985904	0.990856	0.987954	0.993566	0.987897	0.98266	0.986931	1.031	1.0401	0.985234	0.984043	0.978484	0.981088	1.00072	0.986452	0.984816	0.981126	0.981378
MANNITOL	0.991423	1.04723	1.05443	0.988554	1.09942	1.08134	1.02919	1.0202	1.01461	0.997543	1.0241	1.04394	1.01463	1.01931	1.05742	0.996854	1.04747	0.966815	1.01836	1.0409	1.00531	0.983609	1.0175	1.01739	1.01826	1.02066	0.977226	0.99636	1.01384	1.02324	0.980462	0.941002	1.00469	0.959757	0.967038	0.933688	0.974355	1.0045	1.01037	1.06138	0.967254	0.833828	0.877479	0.945774	0.958533	0.972462	1.0052	1.006	1.01418
MYRISTICACID	1.02048	1.07069	0.953603	1.00353	1.0283	0.989371	0.990421	0.945298	0.985679	0.979629	0.989164	1.01896	0.949876	0.993379	0.995348	0.999551	1.0917	1.02438	0.933426	1.05131	1.05329	1.01694	1.04241	1.05125	1.01745	1.0652	1.04036	0.97695	0.992962	1.01323	1.01836	1.01948	1.01574	1.02621	1.05692	1.03645	0.959206	0.951531	1.02504	1.03071	0.992321	0.9957	1.01708	1.03175	1.00166	0.921373	1.05545	1.03648	0.995058
DRIBOSE5PHOSPHATE	0.944422	1.13409	1.01409	1.01077	1.11463	1.0027	1.08508	1.01298	0.943875	0.988897	1.08417		1.03131	1.06061	0.971878	1.03755	0.919645	1.12031	1.00833	1.01527		0.955095	1.03568	0.969221	0.993877	1.04884	1.01051	0.998901	0.987784		0.987527	1.07515	0.994727	0.914278	1.09102	0.900724	0.989469	0.960302		1.06266	0.980622	1.01545	1.03699	0.999797	0.933497	1.06264	0.93282		0.934556
CYSTINE	0.98688	0.96877	1.00865	0.951334	1.07324	0.993849	1.04692	0.976671	1.02816	0.984403	0.999597	1.03598	0.99766	1.00004	0.998082	1.00629	1.01406	0.97104	1.00998	1.04488	1.01157	0.980346	1.04516	1.00608	1.02896	1.00237	1.0248	1.05404	1.00198	1.02928	1.00328	1.01937	1.01266	1.01148	1.03602	0.9984	1.0583	0.978623	0.928748	1.02153	0.996352	1.00137	1.00959	1.01452	0.9672	0.978719	1.03535	1.01301	0.987365
URIDINE	0.992124	1.0313	0.995626	1.01829	1.09205	1.02194	0.993854	1.01062	1.02291	1.02435	1.02234	1.02327	1.00155	0.999968	0.955241	0.991345	1.01899	1.00581	1.0313	1.01114	1.01001	0.995686	1.01127	1.00768	1.00473	1.0169	1.0165	0.985217	1.01544	1.00873	0.987734	1.00666	1.00307	1.00766	1.01272	0.960051	1.02304	1.01329	1.01557	1.03294	1.00332	1.0081	1.00055	0.992628	1.01094	0.979565	0.976239	0.977515	1.02917
PALMITOLEICACID	0.960686	0.981162	0.888088	0.963942	0.972654	0.925556	1.02319	0.917613	0.92574	0.929876	1.00113	0.959486	0.939904	0.967094	0.974574	0.999297	1.01603	1.03478	1.03726	1.03769	1.10319	1.02507	1.02964	1.05389	0.993324	1.05302	1.06002	1.05681	0.998062	1.08144	1.05426	1.00115	1.02836	1.02424	1.07682	1.06908	0.88436	0.957513	1.03892	1.0364	1.01123	1.0127	1.04814	1.04466	1.06455	1.04687	1.01987	1.04683	0.984547
PALMITATE	0.988055	1.00577	0.923002	0.985486	1.03297	0.994006	0.997953	0.932083	0.988361	1.03146	0.95089	1.0064	0.943697	0.989056	0.991212	1.02262	1.03604	1.03859	1.03176	1.03246	1.01139	1.02915	1.03947	1.04616	1.03755	1.02745	1.07504	1.01801	0.994672	1.01046	0.998896	1.00545	0.993696	1.01386	1.03693	1.01348	1.01443	0.961686	1.0192	1.0017	0.973593	0.992144	1.01807	1.01205	0.988668	0.960064	1.05315	0.996098	1.00014
DGLUCOSAMINE6SULFATE	0.960693	0.992172	1.01646	1.02251	1.08474	0.986449	0.990621	1.01716	0.978502	0.98563	1.00476	1.03692	1.00244	0.994812	1.0106	0.951568	1.01156	0.975132	1.01858	0.967224	1.00947	0.965653	0.979824	0.985501	0.99586	1.0139	0.994866	0.996291	0.979899	1.00755	0.959441	0.949849	1.0016	0.986335	1.02183	1.09883	1.03748	0.978924	1.00225	1.00866	0.983103	0.989764	0.971095	0.998025	0.965025	1.00404	0.956011	0.990689	1.00483
HEPTADECANOATE	0.99909	1.04881	0.964454	0.987374	1.02647	0.989014	1.00423	0.936241	0.981256	0.982839	0.953935	1.01055	0.96403	0.983684	1.00048	1.00423	1.04154	1.03258	1.00341	1.0243	1.02895	1.01072	1.04097	1.0434	1.01252	1.03426	1.0333	0.993479	1.01415	1.02821	1.01364	1.02248	1.02342	1.01628	1.08691	1.05842	0.988159	0.986217	1.0238	1.03844	1.01632	0.990494	1.00461	1.03669	0.992903	0.97539	1.01886	1.0054	1.00634
GAMMALINOLENICACID	1.04963	1.01742	0.975822	0.916041	0.949772	0.952067	0.979691	0.898542	1.02847	1.0383	0.977074	1.04744	0.910667	1.02145	1.04546	0.985287	1.02722	1.01963	0.998062	0.972378	1.02534	1.01593	1.06534	1.08434	0.981995	1.07169	0.965002	0.998677	0.950777	1.02752	0.995696	1.03913	1.03334	0.982325	1.06601	1.01742	0.908363	0.953281	0.907681	1.06113	0.927038	0.927205	0.973107	0.985274	0.935003	0.934167	1.01621	0.948458	1.02193
LINOLEATE	1.00415	0.998228	0.951471	0.958263	0.957907	0.989889	0.963652	0.885609	0.990449	1.01284	1.02023	1.01132	0.913168	0.992468	1.00258	1.01487	1.06004	1.00135	1.00553	1.01593	1.03377	0.998154	1.04085	1.02736	1.01456	1.05316	1.00862	0.972942	1.02252	1.00081	1.04469	1.04287	1.00379	1.00542	1.05173	0.991567	0.99598	0.958347	0.985745	1.02417	1.03279	0.971457	1.00359	1.02108	0.985976	0.951309	1.0357	0.967559	1.03487
PETROSELINICACID	0.999553	0.987881	0.93795	0.977073	0.967577	0.963527	0.994729	0.910306	0.983449	0.99573	0.970483	0.988609	0.930418	0.966391	0.974656	1.02528	1.03606	1.01142	1.00078	1.01522	1.05623	1.00738	1.06695	1.08741	1.0117	1.05178	1.02272	1.01283	1.02567	1.01746	1.01719	1.05686	1.06954	1.04936	1.06862	1.00972	1.00638	0.984135	1.01222	1.04631	0.96995	0.968213	1.02652	1.03606	1.00068	0.999935	0.990816	1.02154	0.988959
STEARATE	0.998087	1.01166	0.983668	0.989574	1.03191	0.997258	1.00106	0.950846	0.993237	1.0017	0.993931	1.03434	0.968207	0.983517	1.00439	1.00106	1.02553	1.01458	1.0001	1.01702	1.01923	1.00871	1.03319	1.03549	1.00172	1.01709	1.02977	1.01198	1.00387	1.01762	1.01349	1.02172	1.02253	1.00468	1.03459	1.0149	1.00716	0.968593	1.01023	1.02912	1.00135	0.994343	0.985277	1.01397	0.989357	0.987252	0.9981	0.986125	0.990531
RETINOATE	1.04585	1.00327	0.926396	1.02668	1.07694	1.02492	0.985324	0.941049	1.01766	0.992152	1.0463	1.00324	1.03175	0.999253	0.98951	1.00256	1.06314	0.891273	1.03132	0.923066	1.05836	1.011	0.994629	1.01104	0.961385	1.06079	1.03786	1.00811	0.982542	0.958658	0.969027	0.982144	1.03927	0.966651	1.05704	1.00121	0.984416	0.945429	0.967286	0.984247	0.963648	0.968457	1.00352	1.01853	0.997925	1.01439	1.02394	0.997004	1.02022
ACETYLNEURAMINATE	1.03107	1.02055	1.04674	1.03618	1.14217	1.05724	1.01674	1.00724	1.03199	1.01962	1.06683	1.0408	1.03443	1.01477	1.04522	1.00843	1.04357	0.992547	1.03176	1.02186	1.01436	0.981	1.03335	0.994896	1.01166	1.01846	0.996675	1.00187	0.973541	0.973786	1.00728	1.01167	0.972629	0.986242	1.00949	0.969614	1.00327	0.962059	1.0057	0.994576	0.998843	1.00113	0.98162	1.00186	0.982456	0.98879	0.977846	0.986095	1.01297
ARACHIDICACID	0.983516	0.992459	0.991185	0.99115	1.08627	0.992548	0.983439	0.990163	0.950472	0.992027	0.991185	1.034	0.99115	1.00364	1.00279	0.994386	1.05799	1.04318	1.00973	1.0557	1.02806	1.05963	1.05724	1.0694	1.0254	1.0554	1.07072	1.0201	1.0557	1.05319	1.0432	1.05813	1.08337	1.03772	1.11804	1.07026	1.02442	1.02863	1.0637	1.07881	1.05545	1.06055	1.04182	1.0865	1.04364	1.04256	1.02457	1.05822	1.04959
DOCOSAHEXAENOICACID	1.00314	1.00255	0.986519	0.993452	1.05931	0.999068	0.958068	0.879301	0.972649	1.00959	0.985543	1.02452	0.970881	0.983693	1.00311	0.903031	1.07103	0.997297	1.00121	1.00343	1.03039	0.998289	1.01827	1.01051	1.03589	1.06405	1.02811	1.01427	0.996273	1.0242	1.00055	1.0047	1.01622	1.06008	1.06278	0.96973	0.993842	0.978065	0.902648	1.03118	0.995327	0.97283	1.05132	1.02881	1.00605	0.988482	1.00993	0.986721	1.00474
REICHSTEINSUBSTANCE	0.941261	0.917083	0.800686	0.703949	1.16329		0.766978	1.2061	0.785817	0.827491	0.763554	1.30402	1.09517	0.93427		0.768357	0.966313	1.1447	0.833134	0.761529	0.71134	0.877132	0.947499		1.02976	1.3224	0.824499	1.17245	1.21183	0.709447	0.803623	1.08805		0.882852	0.834217	1.02221	1.27686	1.15917	1.17336	1.35495	1.42952		1.17668	0.862934	1.23424	1.01726	1.16795	1.17904	1.12196
1OLEOYLRACGLYCEROL	0.997461	0.985908	0.93722	1.00056	0.999222	0.974543	0.979871	0.909708	0.985272	0.977563	0.968288	1.0046	0.936032	0.976173	1.01393	1.00644	1.08059	1.01168	1.00776	1.0368	1.0018	1.01427	1.03885	1.04885	1.02496	1.04611	1.03362	0.997432	1.02246	1.06056	1.01306	1.01095	1.03017	1.00886	1.04308	1.01574	1.0181	0.969882	1.0042	1.03968	1.01499	0.991598	1.00523	1.00329	1.0003	1.02604	1.02365	1.01779	1.01064
CORTISOL	0.98374	0.963703	0.996736	0.950719	1.0245	0.979736	0.964909	1.00421	0.945657	0.89766	0.927891	0.977288	0.991721	0.900947	0.923287	0.971636	0.96231	0.941806	0.88984	0.900613	0.952353	0.929792	0.937055	0.926708	0.963228	0.912474	0.945229	0.988904	1.02228	0.895483	0.890926	1.0097	1.01609	0.951455	0.924823	1.01926	1.05886	1.03051	1.05647	1.10533	1.05756	1.04388	0.996442	0.891746	1.05263	1.02193	1.02834	1.05297	1.0323
CORTISOL21ACETATE	1.00362	0.986441	1.05197	1.00483	1.14209	1.0336	1.02337	0.967056	0.964595	1.02886	1.00014	1.0167	0.988655	0.975147	1.00268	0.971812	1.04369	0.998356	1.03074	0.982401	1.00499	0.996267	0.992824	1.01365	0.987889	1.03822	1.00537	0.986912	1.01088	0.994695	1.01197	0.972692	0.985234	0.940213	1.03274	0.952318	0.960048	0.983335	1.02887	1.03243	0.930956	0.988724	1.01339	1.02701	1.02642	0.995396	0.965592	0.982056	0.99817
BILIVERDIN	0.956068	0.980719	1.00727	0.942344	1.07061	1.01344	0.979716	0.92844	1.01356	0.977145	0.92958	1.0154	0.976474	0.977776	0.991209	0.974512	1.00231	1.01171	1.00663	1.00727	1.04336	0.972041	1.01465	0.9752	0.979716	0.982918	0.989452	1.03121	1.02669	1.06307	1.01681	1.00597	1.0041	0.998365	1.01108	1.008	0.960613	1.03243	1.0649	1.06778	1.00858	1.01344	0.983186	1.00462	1.06132	1.0455	1.03198	1.06674	1.03631
BILIRUBIN	0.959026	0.993286	1.00828	0.929238	1.08021	1.00902	1.00153	0.973577	0.987924	0.985806	0.728996	0.986348	1.00109	0.994943	0.990336	0.966594	0.980272	0.999897	1.03443	1.01671	1.00448	0.964963	1.01128	0.972446	0.980885	1.00956	1.02343	1.01116	1.04582	1.0243	0.998657	1.01407	1.00067	0.992397	1.00161	1.02508	0.944661	1.05088	1.02999	1.05833	1.02164	1.00823	0.970961	0.985292	1.03994	1.03776	1.0492	1.03569	1.02992
[truncated: 66 more columns]

## Sheet: NS Fig 2D, E, S1A
Subject	Metabolite	mean_log10_normal
Participant 1	(S)-LACTATE; GLYCERALDEHYDE	1.53898
Participant 1	1-OLEOYL-RAC-GLYCEROL	1.46242
Participant 1	10-HYDROXYDECANOATE	1.4446
Participant 1	2,3-DIHYDROXYBENZOATE	1.42945
Participant 1	2-QUINOLINECARBOXYLIC ACID; 4-QUINOLINECARBOXYLIC ACID	1.36998
Participant 1	3-HYDROXY-3-METHYLGLUTARATE	1.45515
Participant 1	3-HYDROXYBENZALDEHYDE; BENZOATE; BENZOATE; 4-HYDROXYBENZALDEHYDE	1.45145
Participant 1	3-METHOXY-4-HYDROXYMANDELATE	1.45917
Participant 1	3-METHYL-2-OXOVALERIC ACID; 4-METHYL-2-OXOVALERIC ACID; 4-METHYL-2-OXO-PENTANOIC ACID	1.48862
Participant 1	4-HYDROXYPHENYLACETATE; MANDELIC ACID; 2-HYDROXYPHENYLACETIC ACID; 2',4'-DIHYDROXYACETOPHENONE; 3-HYDROXYPHENYLACETATE; RESORCINOL MONOACETATE	1.49188
Participant 1	5-OXO-D-PROLINE; 5-OXO-D-PROLINE	1.46468
Participant 1	ALPHA-AMINOADIPATE; N-METHYL-L-GLUTAMATE	1.41511
Participant 1	ALPHA-HYDROXYISOBUTYRIC ACID; 3-HYDROXYBUTANOIC ACID; 2-HYDROXYBUTYRIC ACID	1.48311
Participant 1	ALPHA-KETOGLUTARIC ACID	1.39939
Participant 1	ARABINOSE; D-XYLOSE; D-SORBITOL; D-(-)-ARABINOSE; D-LYXOSE; D-RIBOSE	1.41306
Participant 1	ARACHIDIC ACID	1.41008
Participant 1	BETA-ALANINE; SARCOSINE	1.43495
Participant 1	BILIRUBIN	1.45795
Participant 1	BILIVERDIN	1.40967
Participant 1	Butyric acid	1.38203
Participant 1	C00695 3alpha,7alpha,12alpha-Trihydroxy-5beta-cholanate; Cholate; 3alpha,7alpha,12alpha-Trihydroxy-5beta-cholanic acid; Cholic acid	1.36941
Participant 1	C01301 3alpha,7alpha,12alpha-Trihydroxy-5beta-cholanate; Cholate; 3alpha,7alpha,12alpha-Trihydroxy-5beta-cholanic acid; Cholic acid	1.28988
Participant 1	C01921B Glycocholate; Glycocholic acid; 3alpha,7alpha,12alpha-Trihydroxy-5beta-cholan-24-oylglycine	1.446
Participant 1	C02528A Chenodeoxycholate; Chenodeoxycholic acid; 3alpha,7alpha-Dihydroxy-5beta-cholanic acid; Chenodiol	1.41133
Participant 1	C03990A 3alpha-Hydroxy-5beta-cholanate; 3alpha-Hydroxy-5beta-cholanic acid; Lithocholic acid; Lithocholate	1.45535
Participant 1	C04722 3alpha,7alpha,12alpha-Trihydroxy-5beta-cholestanoate; 3alpha,7alpha,12alpha-Trihydroxy-5beta-cholestan-26-oate; 3alpha,7alpha,12alpha-Trihydroxy-5beta-cholestanate	1.43387
Participant 1	C05446 5beta-Cholestane-3alpha,7alpha,12alpha,26-tetrol	1.37109
Participant 1	C05448 3alpha,7alpha,24-Trihydroxy-5beta-cholestanoyl-CoA	1.4413
Participant 1	C05462B Chenodeoxyglycocholate	1.49499
Participant 1	C17337 7aHydroxy-3oxo4-cholestenoate	1.42984
Participant 1	CAPRYLIC ACID	1.42707
Participant 1	CITRULLINE	1.40557
Participant 1	CORTISOL	1.43523
Participant 1	CORTISOL 21-ACETATE	1.43625
Participant 1	CREATININE	1.4208
Participant 1	D-ASPARTATE	1.45844
Participant 1	D-FRUCTOSE; L-SORBOSE; MYO-INOSITOL; MANNOSE; D-GALACTOSE; ALPHA-D-GLUCOSE; ALLOSE; D-TAGATOSE; D-PSICOSE	1.52031
Participant 1	D-GLUCOSAMINE 6-SULFATE	1.39943
Participant 1	D-ORNITHINE; L-ORNITHINE	1.46038
Participant 1	D-RIBOSE 5-PHOSPHATE	1.32348
Participant 1	DIHYDROXYMANDELIC ACID	1.38003
Participant 1	DOCOSAHEXAENOIC ACID	1.54164
Participant 1	FERULATE	1.36435
Participant 1	GALACTARATE; D-SACCHARIC ACID	1.37204
Participant 1	GAMMA-LINOLENIC ACID	1.56733
Participant 1	GLUCONIC ACID; D-GLUCONATE	1.43368
Participant 1	HEPTADECANOATE	1.49866
Participant 1	HYPOXANTHINE	1.48018
Participant 1	Hippuric acid	1.43783
Participant 1	INDOLE-3-ACETALDEHYDE	1.41939
Participant 1	INDOLE-3-ACETATE; INDOLE-3-ACETIC ACID	1.44661
Participant 1	Indole-3-propionic acid	1.44285
Participant 1	Indoxyl sulfate (indican)	1.48459
Participant 1	Isatin (I.S.)	1.37803
Participant 1	Kynurenine	1.41731
Participant 1	L-ALANINE; D-ALANINE	1.43495
Participant 1	L-CYSTINE	1.40025
Participant 1	L-GLUTAMIC ACID; N-METHYL-D-ASPARTIC ACID	1.48415
Participant 1	L-GLUTAMINE	1.46809
Participant 1	L-ISOLEUCINE; LEUCINE; NORLEUCINE	1.49564
Participant 1	L-LYSINE	1.46458
Participant 1	L-METHIONINE	1.42503
Participant 1	L-PHENYLALANINE	1.48902
Participant 1	L-PROLINE	1.44345
Participant 1	L-THREONINE; HOMOSERINE; L-ALLOTHREONINE	1.45979
Participant 1	L-TYROSINE	1.47538
Participant 1	L-VALINE; L-NORVALINE; 5-AMINOPENTANOATE	1.47148
Participant 1	LINOLEATE	1.60325
Participant 1	MANNITOL	1.40188
Participant 1	MYRISTIC ACID	1.50722
Participant 1	N-ACETYLNEURAMINATE	1.41846
Participant 1	N-methylserotonin (I.S.)	1.43525
Participant 1	NONANOATE	1.43827
Participant 1	O-ACETYL-L-SERINE; N-ACETYL-DL-SERINE	1.48415
Participant 1	OXALIC ACID	1.43906
Participant 1	PALMITATE	1.57185
Participant 1	PALMITOLEIC ACID	1.54559
Participant 1	PETROSELINIC ACID	1.5988
Participant 1	REICHSTEIN?S SUBSTANCE S	1.24912
Participant 1	RETINOATE	1.4038
Participant 1	STEARATE	1.54666
Participant 1	TRANS-4-HYDROXYPROLINE; 4-HYDROXY-L-PROLINE; N-ACETYL-L-ALANINE; CIS-4-HYDROXY-D-PROLINE	1.40697
Participant 1	TRANS-CINNAMATE	1.42201
Participant 1	Taurine; 2-Aminoethanesulfonic acid; Aminoethylsulfonic acid	1.46881
Participant 1	Taurodeoxycholate, Taurochenodeoxycholate; Chenodeoxycholoyltaurine	1.4625
Participant 1	Tryptophan	1.49097
Participant 1	URATE	1.5134
Participant 1	URIDINE	1.44168
Participant 1	XANTHINE	1.43917
Participant 1	p-Cresol sulfate	1.50366
Participant 2	(S)-LACTATE; GLYCERALDEHYDE	1.53581
Participant 2	1-OLEOYL-RAC-GLYCEROL	1.45629
Participant 2	10-HYDROXYDECANOATE	1.45216
Participant 2	2,3-DIHYDROXYBENZOATE	1.48076
Participant 2	2-QUINOLINECARBOXYLIC ACID; 4-QUINOLINECARBOXYLIC ACID	1.37213
Participant 2	3-HYDROXY-3-METHYLGLUTARATE	1.44283
Participant 2	3-HYDROXYBENZALDEHYDE; BENZOATE; BENZOATE; 4-HYDROXYBENZALDEHYDE	1.44127
Participant 2	3-METHOXY-4-HYDROXYMANDELATE	1.46852
Participant 2	3-METHYL-2-OXOVALERIC ACID; 4-METHYL-2-OXOVALERIC ACID; 4-METHYL-2-OXO-PENTANOIC ACID	1.48632
Participant 2	4-HYDROXYPHENYLACETATE; MANDELIC ACID; 2-HYDROXYPHENYLACETIC ACID; 2',4'-DIHYDROXYACETOPHENONE; 3-HYDROXYPHENYLACETATE; RESORCINOL MONOACETATE	1.45398
Participant 2	5-OXO-D-PROLINE; 5-OXO-D-PROLINE	1.45872
Participant 2	ALPHA-AMINOADIPATE; N-METHYL-L-GLUTAMATE	1.40734
Participant 2	ALPHA-HYDROXYISOBUTYRIC ACID; 3-HYDROXYBUTANOIC ACID; 2-HYDROXYBUTYRIC ACID	1.4773
Participant 2	ALPHA-KETOGLUTARIC ACID	1.38525
Participant 2	ARABINOSE; D-XYLOSE; D-SORBITOL; D-(-)-ARABINOSE; D-LYXOSE; D-RIBOSE	1.40016
Participant 2	ARACHIDIC ACID	1.43682
Participant 2	BETA-ALANINE; SARCOSINE	1.42208
Participant 2	BILIRUBIN	1.449
Participant 2	BILIVERDIN	1.42017
Participant 2	Butyric acid	1.36696
Participant 2	C00695 3alpha,7alpha,12alpha-Trihydroxy-5beta-cholanate; Cholate; 3alpha,7alpha,12alpha-Trihydroxy-5beta-cholanic acid; Cholic acid	1.38191
Participant 2	C01301 3alpha,7alpha,12alpha-Trihydroxy-5beta-cholanate; Cholate; 3alpha,7alpha,12alpha-Trihydroxy-5beta-cholanic acid; Cholic acid	1.26449
Participant 2	C01921B Glycocholate; Glycocholic acid; 3alpha,7alpha,12alpha-Trihydroxy-5beta-cholan-24-oylglycine	1.44414
Participant 2	C02528A Chenodeoxycholate; Chenodeoxycholic acid; 3alpha,7alpha-Dihydroxy-5beta-cholanic acid; Chenodiol	1.4124
Participant 2	C03990A 3alpha-Hydroxy-5beta-cholanate; 3alpha-Hydroxy-5beta-cholanic acid; Lithocholic acid; Lithocholate	1.44281
Participant 2	C04722 3alpha,7alpha,12alpha-Trihydroxy-5beta-cholestanoate; 3alpha,7alpha,12alpha-Trihydroxy-5beta-cholestan-26-oate; 3alpha,7alpha,12alpha-Trihydroxy-5beta-cholestanate	1.43775
Participant 2	C05446 5beta-Cholestane-3alpha,7alpha,12alpha,26-tetrol	1.38515
Participant 2	C05448 3alpha,7alpha,24-Trihydroxy-5beta-cholestanoyl-CoA	1.43521
Participant 2	C05462B Chenodeoxyglycocholate	1.49237
Participant 2	CAPRYLIC ACID	1.43524
Participant 2	CITRULLINE	1.4068
Participant 2	CORTISOL	1.43297
Participant 2	CORTISOL 21-ACETATE	1.41874
Participant 2	CREATININE	1.4382
Participant 2	D-ASPARTATE	1.4505
Participant 2	D-FRUCTOSE; L-SORBOSE; MYO-INOSITOL; MANNOSE; D-GALACTOSE; ALPHA-D-GLUCOSE; ALLOSE; D-TAGATOSE; D-PSICOSE	1.52714
Participant 2	D-GLUCOSAMINE 6-SULFATE	1.40426
Participant 2	D-ORNITHINE; L-ORNITHINE	1.45557
Participant 2	D-RIBOSE 5-PHOSPHATE	1.32754
Participant 2	DIHYDROXYMANDELIC ACID	1.39872
Participant 2	DOCOSAHEXAENOIC ACID	1.53189
Participant 2	FERULATE	1.33916
Participant 2	GALACTARATE; D-SACCHARIC ACID	1.36033
Participant 2	GAMMA-LINOLENIC ACID	1.55661
Participant 2	GLUCONIC ACID; D-GLUCONATE	1.42985
Participant 2	HEPTADECANOATE	1.50177
Participant 2	HYPOXANTHINE	1.48026
Participant 2	Hippuric acid	1.42214
Participant 2	INDOLE-3-ACETALDEHYDE	1.42185
Participant 2	INDOLE-3-ACETATE; INDOLE-3-ACETIC ACID	1.43174
Participant 2	Indole-3-propionic acid	1.43359
Participant 2	Indoxyl sulfate (indican)	1.47932
Participant 2	Isatin (I.S.)	1.38069
Participant 2	Kynurenine	1.40228
Participant 2	L-ALANINE; D-ALANINE	1.42208
Participant 2	L-CYSTINE	1.40466
Participant 2	L-GLUTAMIC ACID; N-METHYL-D-ASPARTIC ACID	1.47878
Participant 2	L-GLUTAMINE	1.47724
Participant 2	L-ISOLEUCINE; LEUCINE; NORLEUCINE	1.49499
Participant 2	L-LYSINE	1.46148
Participant 2	L-METHIONINE	1.42158
Participant 2	L-PHENYLALANINE	1.48443
Participant 2	L-PROLINE	1.43934
Participant 2	L-THREONINE; HOMOSERINE; L-ALLOTHREONINE	1.44604
Participant 2	L-TYROSINE	1.47102
Participant 2	L-VALINE; L-NORVALINE; 5-AMINOPENTANOATE	1.47545
Participant 2	LINOLEATE	1.59612
Participant 2	MANNITOL	1.41601
Participant 2	MYRISTIC ACID	1.52135
Participant 2	N-ACETYLNEURAMINATE	1.4057
Participant 2	N-methylserotonin (I.S.)	1.41715
Participant 2	NONANOATE	1.44716
Participant 2	O-ACETYL-L-SERINE; N-ACETYL-DL-SERINE	1.47878
Participant 2	OXALIC ACID	1.42107
Participant 2	PALMITATE	1.56422
Participant 2	PALMITOLEIC ACID	1.53894
Participant 2	PETROSELINIC ACID	1.58577
Participant 2	REICHSTEIN?S SUBSTANCE S	1.26566
Participant 2	RETINOATE	1.40151
Participant 2	STEARATE	1.54406
Participant 2	TRANS-4-HYDROXYPROLINE; 4-HYDROXY-L-PROLINE; N-ACETYL-L-ALANINE; CIS-4-HYDROXY-D-PROLINE	1.40414
Participant 2	TRANS-CINNAMATE	1.41107
Participant 2	Taurine; 2-Aminoethanesulfonic acid; Aminoethylsulfonic acid	1.46083
Participant 2	Taurodeoxycholate, Taurochenodeoxycholate; Chenodeoxycholoyltaurine	1.44428
Participant 2	Tryptophan	1.49095
Participant 2	URATE	1.50609
Participant 2	URIDINE	1.43872
Participant 2	XANTHINE	1.42003
Participant 2	p-Cresol sulfate	1.54802
Participant 3	(S)-LACTATE; GLYCERALDEHYDE	1.53396
Participant 3	1-OLEOYL-RAC-GLYCEROL	1.466
Participant 3	10-HYDROXYDECANOATE	1.44708
Participant 3	2,3-DIHYDROXYBENZOATE	1.45883
Participant 3	2-QUINOLINECARBOXYLIC ACID; 4-QUINOLINECARBOXYLIC ACID	1.37216
Participant 3	3-HYDROXY-3-METHYLGLUTARATE	1.44104
Participant 3	3-HYDROXYBENZALDEHYDE; BENZOATE; BENZOATE; 4-HYDROXYBENZALDEHYDE	1.44617
Participant 3	3-METHOXY-4-HYDROXYMANDELATE	1.45647
Participant 3	3-METHYL-2-OXOVALERIC ACID; 4-METHYL-2-OXOVALERIC ACID; 4-METHYL-2-OXO-PENTANOIC ACID	1.48059
Participant 3	4-HYDROXYPHENYLACETATE; MANDELIC ACID; 2-HYDROXYPHENYLACETIC ACID; 2',4'-DIHYDROXYACETOPHENONE; 3-HYDROXYPHENYLACETATE; RESORCINOL MONOACETATE	1.4663
Participant 3	5-OXO-D-PROLINE; 5-OXO-D-PROLINE	1.47293
Participant 3	ALPHA-AMINOADIPATE; N-METHYL-L-GLUTAMATE	1.4045
Participant 3	ALPHA-HYDROXYISOBUTYRIC ACID; 3-HYDROXYBUTANOIC ACID; 2-HYDROXYBUTYRIC ACID	1.47552
Participant 3	ALPHA-KETOGLUTARIC ACID	1.38815
Participant 3	ARABINOSE; D-XYLOSE; D-SORBITOL; D-(-)-ARABINOSE; D-LYXOSE; D-RIBOSE	1.40679
Participant 3	ARACHIDIC ACID	1.42605
Participant 3	BETA-ALANINE; SARCOSINE	1.42281
Participant 3	BILIRUBIN	1.45172
Participant 3	BILIVERDIN	1.42938
Participant 3	Butyric acid	1.36206
Participant 3	C00695 3alpha,7alpha,12alpha-Trihydroxy-5beta-cholanate; Cholate; 3alpha,7alpha,12alpha-Trihydroxy-5beta-cholanic acid; Cholic acid	1.3753
Participant 3	C01301 3alpha,7alpha,12alpha-Trihydroxy-5beta-cholanate; Cholate; 3alpha,7alpha,12alpha-Trihydroxy-5beta-cholanic acid; Cholic acid	1.2985
Participant 3	C01921B Glycocholate; Glycocholic acid; 3alpha,7alpha,12alpha-Trihydroxy-5beta-cholan-24-oylglycine	1.44592
Participant 3	C02528A Chenodeoxycholate; Chenodeoxycholic acid; 3alpha,7alpha-Dihydroxy-5beta-cholanic acid; Chenodiol	1.40951
Participant 3	C03990A 3alpha-Hydroxy-5beta-cholanate; 3alpha-Hydroxy-5beta-cholanic acid; Lithocholic acid; Lithocholate	1.4567
Participant 3	C04722 3alpha,7alpha,12alpha-Trihydroxy-5beta-cholestanoate; 3alpha,7alpha,12alpha-Trihydroxy-5beta-cholestan-26-oate; 3alpha,7alpha,12alpha-Trihydroxy-5beta-cholestanate	1.44059
Participant 3	C05446 5beta-Cholestane-3alpha,7alpha,12alpha,26-tetrol	1.37914
Participant 3	C05448 3alpha,7alpha,24-Trihydroxy-5beta-cholestanoyl-CoA	1.43891
Participant 3	C05462B Chenodeoxyglycocholate	1.49349
Participant 3	CAPRYLIC ACID	1.43823
Participant 3	CITRULLINE	1.41436
Participant 3	CORTISOL	1.43266
Participant 3	CORTISOL 21-ACETATE	1.40435
Participant 3	CREATININE	1.43737
Participant 3	D-ASPARTATE	1.4467
Participant 3	D-FRUCTOSE; L-SORBOSE; MYO-INOSITOL; MANNOSE; D-GALACTOSE; ALPHA-D-GLUCOSE; ALLOSE; D-TAGATOSE; D-PSICOSE	1.51899
Participant 3	D-GLUCOSAMINE 6-SULFATE	1.39414
Participant 3	D-ORNITHINE; L-ORNITHINE	1.45208
Participant 3	D-RIBOSE 5-PHOSPHATE	1.32479
Participant 3	DIHYDROXYMANDELIC ACID	1.38083
Participant 3	DOCOSAHEXAENOIC ACID	1.542
Participant 3	FERULATE	1.33396
Participant 3	GALACTARATE; D-SACCHARIC ACID	1.37345
Participant 3	GAMMA-LINOLENIC ACID	1.55847
Participant 3	GLUCONIC ACID; D-GLUCONATE	1.42908
Participant 3	HEPTADECANOATE	1.50238
Participant 3	HYPOXANTHINE	1.47603
Participant 3	Hippuric acid	1.4293
Participant 3	INDOLE-3-ACETALDEHYDE	1.41494
Participant 3	INDOLE-3-ACETATE; INDOLE-3-ACETIC ACID	1.43695
Participant 3	Indole-3-propionic acid	1.4548
Participant 3	Indoxyl sulfate (indican)	1.46938
Participant 3	Isatin (I.S.)	1.3731
Participant 3	Kynurenine	1.39538
Participant 3	L-ALANINE; D-ALANINE	1.42281
Participant 3	L-CYSTINE	1.40221
Participant 3	L-GLUTAMIC ACID; N-METHYL-D-ASPARTIC ACID	1.4725
Participant 3	L-GLUTAMINE	1.46893
Participant 3	L-ISOLEUCINE; LEUCINE; NORLEUCINE	1.48896
Participant 3	L-LYSINE	1.45309
Participant 3	L-METHIONINE	1.42266
Participant 3	L-PHENYLALANINE	1.48138
Participant 3	L-PROLINE	1.43785
Participant 3	L-THREONINE; HOMOSERINE; L-ALLOTHREONINE	1.44495
Participant 3	L-TYROSINE	1.46665
Participant 3	L-VALINE; L-NORVALINE; 5-AMINOPENTANOATE	1.46549
Participant 3	LINOLEATE	1.59086
Participant 3	MANNITOL	1.40768
Participant 3	MYRISTIC ACID	1.51129
Participant 3	N-ACETYLNEURAMINATE	1.40251
Participant 3	N-methylserotonin (I.S.)	1.41812
Participant 3	NONANOATE	1.45421
Participant 3	O-ACETYL-L-SERINE; N-ACETYL-DL-SERINE	1.4725
Participant 3	OXALIC ACID	1.42901
Participant 3	PALMITATE	1.5698
Participant 3	PALMITOLEIC ACID	1.55411
Participant 3	PETROSELINIC ACID	1.58609
Participant 3	REICHSTEIN?S SUBSTANCE S	1.28666
Participant 3	RETINOATE	1.4121
Participant 3	STEARATE	1.54874
Participant 3	TRANS-4-HYDROXYPROLINE; 4-HYDROXY-L-PROLINE; N-ACETYL-L-ALANINE; CIS-4-HYDROXY-D-PROLINE	1.40634
Participant 3	TRANS-CINNAMATE	1.4034
Participant 3	Taurine; 2-Aminoethanesulfonic acid; Aminoethylsulfonic acid	1.45832
Participant 3	Taurodeoxycholate, Taurochenodeoxycholate; Chenodeoxycholoyltaurine	1.44886
Participant 3	Tryptophan	1.48687
Participant 3	URATE	1.51848
Participant 3	URIDINE	1.44058
Participant 3	XANTHINE	1.41596
Participant 3	p-Cresol sulfate	1.49553
Participant 4	(S)-LACTATE; GLYCERALDEHYDE	1.53536
Participant 4	1-OLEOYL-RAC-GLYCEROL	1.4647
Participant 4	10-HYDROXYDECANOATE	1.45222
Participant 4	2,3-DIHYDROXYBENZOATE	1.46536
Participant 4	2-QUINOLINECARBOXYLIC ACID; 4-QUINOLINECARBOXYLIC ACID	1.38041
Participant 4	3-HYDROXY-3-METHYLGLUTARATE	1.44933
Participant 4	3-HYDROXYBENZALDEHYDE; BENZOATE; BENZOATE; 4-HYDROXYBENZALDEHYDE	1.45056
Participant 4	3-METHOXY-4-HYDROXYMANDELATE	1.46822
Participant 4	3-METHYL-2-OXOVALERIC ACID; 4-METHYL-2-OXOVALERIC ACID; 4-METHYL-2-OXO-PENTANOIC ACID	1.49421
Participant 4	4-HYDROXYPHENYLACETATE; MANDELIC ACID; 2-HYDROXYPHENYLACETIC ACID; 2',4'-DIHYDROXYACETOPHENONE; 3-HYDROXYPHENYLACETATE; RESORCINOL MONOACETATE	1.50239
Participant 4	5-OXO-D-PROLINE; 5-OXO-D-PROLINE	1.45685
Participant 4	ALPHA-AMINOADIPATE; N-METHYL-L-GLUTAMATE	1.41209
Participant 4	ALPHA-HYDROXYISOBUTYRIC ACID; 3-HYDROXYBUTANOIC ACID; 2-HYDROXYBUTYRIC ACID	1.48549
Participant 4	ALPHA-KETOGLUTARIC ACID	1.39901
Participant 4	ARABINOSE; D-XYLOSE; D-SORBITOL; D-(-)-ARABINOSE; D-LYXOSE; D-RIBOSE	1.4207
Participant 4	ARACHIDIC ACID	1.42237
Participant 4	BETA-ALANINE; SARCOSINE	1.42875
Participant 4	BILIRUBIN	1.46317
Participant 4	BILIVERDIN	1.43786
Participant 4	Butyric acid	1.37319
Participant 4	C00695 3alpha,7alpha,12alpha-Trihydroxy-5beta-cholanate; Cholate; 3alpha,7alpha,12alpha-Trihydroxy-5beta-cholanic acid; Cholic acid	1.39352
Participant 4	C01301 3alpha,7alpha,12alpha-Trihydroxy-5beta-cholanate; Cholate; 3alpha,7alpha,12alpha-Trihydroxy-5beta-cholanic acid; Cholic acid	1.26032
Participant 4	C01921B Glycocholate; Glycocholic acid; 3alpha,7alpha,12alpha-Trihydroxy-5beta-cholan-24-oylglycine	1.44691
Participant 4	C02528A Chenodeoxycholate; Chenodeoxycholic acid; 3alpha,7alpha-Dihydroxy-5beta-cholanic acid; Chenodiol	1.42632
Participant 4	C03990A 3alpha-Hydroxy-5beta-cholanate; 3alpha-Hydroxy-5beta-cholanic acid; Lithocholic acid; Lithocholate	1.44683
Participant 4	C04722 3alpha,7alpha,12alpha-Trihydroxy-5beta-cholestanoate; 3alpha,7alpha,12alpha-Trihydroxy-5beta-cholestan-26-oate; 3alpha,7alpha,12alpha-Trihydroxy-5beta-cholestanate	1.44504
Participant 4	C05446 5beta-Cholestane-3alpha,7alpha,12alpha,26-tetrol	1.3828
Participant 4	C05448 3alpha,7alpha,24-Trihydroxy-5beta-cholestanoyl-CoA	1.4579
Participant 4	C05462B Chenodeoxyglycocholate	1.49704
Participant 4	CAPRYLIC ACID	1.4432
Participant 4	CITRULLINE	1.4135
Participant 4	CORTISOL	1.43855
Participant 4	CORTISOL 21-ACETATE	1.40227
Participant 4	CREATININE	1.43463
Participant 4	D-ASPARTATE	1.44557
Participant 4	D-FRUCTOSE; L-SORBOSE; MYO-INOSITOL; MANNOSE; D-GALACTOSE; ALPHA-D-GLUCOSE; ALLOSE; D-TAGATOSE; D-PSICOSE	1.53397
Participant 4	D-GLUCOSAMINE 6-SULFATE	1.41181
Participant 4	D-ORNITHINE; L-ORNITHINE	1.4503
Participant 4	D-RIBOSE 5-PHOSPHATE	0.968754
Participant 4	DIHYDROXYMANDELIC ACID	1.4049
Participant 4	DOCOSAHEXAENOIC ACID	1.55152
Participant 4	FERULATE	1.36827
Participant 4	GALACTARATE; D-SACCHARIC ACID	1.37868
Participant 4	GAMMA-LINOLENIC ACID	1.56081
Participant 4	GLUCONIC ACID; D-GLUCONATE	1.43468
Participant 4	HEPTADECANOATE	1.50217
Participant 4	HYPOXANTHINE	1.47361
Participant 4	Hippuric acid	1.44356
Participant 4	INDOLE-3-ACETALDEHYDE	1.42858
Participant 4	INDOLE-3-ACETATE; INDOLE-3-ACETIC ACID	1.43768
Participant 4	Indole-3-propionic acid	1.46019
Participant 4	Indoxyl sulfate (indican)	1.48577
Participant 4	Isatin (I.S.)	1.38628
Participant 4	Kynurenine	1.42463
Participant 4	L-ALANINE; D-ALANINE	1.42875
Participant 4	L-CYSTINE	1.41497
Participant 4	L-GLUTAMIC ACID; N-METHYL-D-ASPARTIC ACID	1.47013
Participant 4	L-GLUTAMINE	1.48548
Participant 4	L-ISOLEUCINE; LEUCINE; NORLEUCINE	1.49839
Participant 4	L-LYSINE	1.45362
Participant 4	L-METHIONINE	1.43062
Participant 4	L-PHENYLALANINE	1.4909
Participant 4	L-PROLINE	1.44433
Participant 4	L-THREONINE; HOMOSERINE; L-ALLOTHREONINE	1.44738
Participant 4	L-TYROSINE	1.48078
Participant 4	L-VALINE; L-NORVALINE; 5-AMINOPENTANOATE	1.45844
Participant 4	LINOLEATE	1.5916
Participant 4	MANNITOL	1.4197
Participant 4	MYRISTIC ACID	1.5091
Participant 4	N-ACETYLNEURAMINATE	1.39891
Participant 4	N-methylserotonin (I.S.)	1.38748
Participant 4	NONANOATE	1.46127
Participant 4	O-ACETYL-L-SERINE; N-ACETYL-DL-SERINE	1.47013
Participant 4	OXALIC ACID	1.4358
Participant 4	PALMITATE	1.56262
Participant 4	PALMITOLEIC ACID	1.53042
Participant 4	PETROSELINIC ACID	1.58328
Participant 4	REICHSTEIN?S SUBSTANCE S	1.27982
Participant 4	RETINOATE	1.413
Participant 4	STEARATE	1.55495
Participant 4	TRANS-4-HYDROXYPROLINE; 4-HYDROXY-L-PROLINE; N-ACETYL-L-ALANINE; CIS-4-HYDROXY-D-PROLINE	1.41524
Participant 4	TRANS-CINNAMATE	1.41746
Participant 4	Taurine; 2-Aminoethanesulfonic acid; Aminoethylsulfonic acid	1.45479
Participant 4	Taurodeoxycholate, Taurochenodeoxycholate; Chenodeoxycholoyltaurine	1.44608
Participant 4	Tryptophan	1.49583
Participant 4	URATE	1.52345
Participant 4	URIDINE	1.44532
Participant 4	XANTHINE	1.42402
Participant 4	p-Cresol sulfate	1.52293
Participant 5	(S)-LACTATE; GLYCERALDEHYDE	1.54274
Participant 5	1-OLEOYL-RAC-GLYCEROL	1.45854
Participant 5	10-HYDROXYDECANOATE	1.45491
Participant 5	2,3-DIHYDROXYBENZOATE	1.48589
Participant 5	2-QUINOLINECARBOXYLIC ACID; 4-QUINOLINECARBOXYLIC ACID	1.37779
Participant 5	3-HYDROXY-3-METHYLGLUTARATE	1.46169
Participant 5	3-HYDROXYBENZALDEHYDE; BENZOATE; BENZOATE; 4-HYDROXYBENZALDEHYDE	1.44355
Participant 5	3-METHOXY-4-HYDROXYMANDELATE	1.46246
Participant 5	3-METHYL-2-OXOVALERIC ACID; 4-METHYL-2-OXOVALERIC ACID; 4-METHYL-2-OXO-PENTANOIC ACID	1.48653
Participant 5	4-HYDROXYPHENYLACETATE; MANDELIC ACID; 2-HYDROXYPHENYLACETIC ACID; 2',4'-DIHYDROXYACETOPHENONE; 3-HYDROXYPHENYLACETATE; RESORCINOL MONOACETATE	1.47783
Participant 5	5-OXO-D-PROLINE; 5-OXO-D-PROLINE	1.46633
Participant 5	ALPHA-AMINOADIPATE; N-METHYL-L-GLUTAMATE	1.42167
Participant 5	ALPHA-HYDROXYISOBUTYRIC ACID; 3-HYDROXYBUTANOIC ACID; 2-HYDROXYBUTYRIC ACID	1.48414
Participant 5	ALPHA-KETOGLUTARIC ACID	1.42022
Participant 5	ARABINOSE; D-XYLOSE; D-SORBITOL; D-(-)-ARABINOSE; D-LYXOSE; D-RIBOSE	1.41788
Participant 5	ARACHIDIC ACID	1.41793
Participant 5	BETA-ALANINE; SARCOSINE	1.43522
Participant 5	BILIRUBIN	1.45595
Participant 5	BILIVERDIN	1.42589
Participant 5	Butyric acid	1.37132
Participant 5	C00695 3alpha,7alpha,12alpha-Trihydroxy-5beta-cholanate; Cholate; 3alpha,7alpha,12alpha-Trihydroxy-5beta-cholanic acid; Cholic acid	1.38937
Participant 5	C01301 3alpha,7alpha,12alpha-Trihydroxy-5beta-cholanate; Cholate; 3alpha,7alpha,12alpha-Trihydroxy-5beta-cholanic acid; Cholic acid	1.30611
Participant 5	C01921B Glycocholate; Glycocholic acid; 3alpha,7alpha,12alpha-Trihydroxy-5beta-cholan-24-oylglycine	1.44128
Participant 5	C02528A Chenodeoxycholate; Chenodeoxycholic acid; 3alpha,7alpha-Dihydroxy-5beta-cholanic acid; Chenodiol	1.41388
Participant 5	C03990A 3alpha-Hydroxy-5beta-cholanate; 3alpha-Hydroxy-5beta-cholanic acid; Lithocholic acid; Lithocholate	1.44674
Participant 5	C04722 3alpha,7alpha,12alpha-Trihydroxy-5beta-cholestanoate; 3alpha,7alpha,12alpha-Trihydroxy-5beta-cholestan-26-oate; 3alpha,7alpha,12alpha-Trihydroxy-5beta-cholestanate	1.42778
Participant 5	C05446 5beta-Cholestane-3alpha,7alpha,12alpha,26-tetrol	1.3901
Participant 5	C05448 3alpha,7alpha,24-Trihydroxy-5beta-cholestanoyl-CoA	1.44393
Participant 5	C05462B Chenodeoxyglycocholate	1.48658
Participant 5	CAPRYLIC ACID	1.44257
Participant 5	CITRULLINE	1.41828
Participant 5	CORTISOL	1.4433
Participant 5	CORTISOL 21-ACETATE	1.39719
Participant 5	CREATININE	1.44795
Participant 5	D-ASPARTATE	1.45469
Participant 5	D-FRUCTOSE; L-SORBOSE; MYO-INOSITOL; MANNOSE; D-GALACTOSE; ALPHA-D-GLUCOSE; ALLOSE; D-TAGATOSE; D-PSICOSE	1.52492
Participant 5	D-GLUCOSAMINE 6-SULFATE	1.39966
Participant 5	D-ORNITHINE; L-ORNITHINE	1.45637
Participant 5	D-RIBOSE 5-PHOSPHATE	1.34865
Participant 5	DIHYDROXYMANDELIC ACID	1.4019
Participant 5	DOCOSAHEXAENOIC ACID	1.5403
Participant 5	FERULATE	1.31727
Participant 5	GALACTARATE; D-SACCHARIC ACID	1.38911
Participant 5	GAMMA-LINOLENIC ACID	1.55904
Participant 5	GLUCONIC ACID; D-GLUCONATE	1.4367
Participant 5	HEPTADECANOATE	1.49758
Participant 5	HYPOXANTHINE	1.48217
Participant 5	Hippuric acid	1.43761
Participant 5	INDOLE-3-ACETALDEHYDE	1.41317
Participant 5	INDOLE-3-ACETATE; INDOLE-3-ACETIC ACID	1.44485
Participant 5	Indole-3-propionic acid	1.4489
Participant 5	Indoxyl sulfate (indican)	1.49125
Participant 5	Isatin (I.S.)	1.38193
Participant 5	Kynurenine	1.40279
Participant 5	L-ALANINE; D-ALANINE	1.43522
Participant 5	L-CYSTINE	1.40471
Participant 5	L-GLUTAMIC ACID; N-METHYL-D-ASPARTIC ACID	1.48007
Participant 5	L-GLUTAMINE	1.47824
Participant 5	L-ISOLEUCINE; LEUCINE; NORLEUCINE	1.4972
Participant 5	L-LYSINE	1.46239
Participant 5	L-METHIONINE	1.42908
Participant 5	L-PHENYLALANINE	1.48856
Participant 5	L-PROLINE	1.44579
Participant 5	L-THREONINE; HOMOSERINE; L-ALLOTHREONINE	1.4482
Participant 5	L-TYROSINE	1.47219
Participant 5	L-VALINE; L-NORVALINE; 5-AMINOPENTANOATE	1.47892
Participant 5	LINOLEATE	1.58987
Participant 5	MANNITOL	1.41815
Participant 5	MYRISTIC ACID	1.51066
Participant 5	N-ACETYLNEURAMINATE	1.43191
Participant 5	N-methylserotonin (I.S.)	1.43099
Participant 5	NONANOATE	1.46158
Participant 5	O-ACETYL-L-SERINE; N-ACETYL-DL-SERINE	1.48007
Participant 5	OXALIC ACID	1.4341
Participant 5	PALMITATE	1.55724
Participant 5	PALMITOLEIC ACID	1.52129
Participant 5	PETROSELINIC ACID	1.56681
Participant 5	REICHSTEIN?S SUBSTANCE S	1.27609
Participant 5	RETINOATE	1.40884
Participant 5	STEARATE	1.54683
Participant 5	TRANS-4-HYDROXYPROLINE; 4-HYDROXY-L-PROLINE; N-ACETYL-L-ALANINE; CIS-4-HYDROXY-D-PROLINE	1.41444
Participant 5	TRANS-CINNAMATE	1.41439
Participant 5	Taurine; 2-Aminoethanesulfonic acid; Aminoethylsulfonic acid	1.482
Participant 5	Taurodeoxycholate, Taurochenodeoxycholate; Chenodeoxycholoyltaurine	1.44326
Participant 5	Tryptophan	1.48887
Participant 5	URATE	1.51334
Participant 5	URIDINE	1.44803
Participant 5	XANTHINE	1.43528
Participant 5	p-Cresol sulfate	1.50845
Participant 6	(S)-LACTATE; GLYCERALDEHYDE	1.54367
Participant 6	1-OLEOYL-RAC-GLYCEROL	1.45964
Participant 6	10-HYDROXYDECANOATE	1.45575
Participant 6	2,3-DIHYDROXYBENZOATE	1.45471
Participant 6	2-QUINOLINECARBOXYLIC ACID; 4-QUINOLINECARBOXYLIC ACID	1.3884
Participant 6	3-HYDROXY-3-METHYLGLUTARATE	1.46158
Participant 6	3-HYDROXYBENZALDEHYDE; BENZOATE; BENZOATE; 4-HYDROXYBENZALDEHYDE	1.44766
Participant 6	3-METHOXY-4-HYDROXYMANDELATE	1.46375
Participant 6	3-METHYL-2-OXOVALERIC ACID; 4-METHYL-2-OXOVALERIC ACID; 4-METHYL-2-OXO-PENTANOIC ACID	1.47763
Participant 6	4-HYDROXYPHENYLACETATE; MANDELIC ACID; 2-HYDROXYPHENYLACETIC ACID; 2',4'-DIHYDROXYACETOPHENONE; 3-HYDROXYPHENYLACETATE; RESORCINOL MONOACETATE	1.49461
Participant 6	5-OXO-D-PROLINE; 5-OXO-D-PROLINE	1.49195
Participant 6	ALPHA-AMINOADIPATE; N-METHYL-L-GLUTAMATE	1.4253
Participant 6	ALPHA-HYDROXYISOBUTYRIC ACID; 3-HYDROXYBUTANOIC ACID; 2-HYDROXYBUTYRIC ACID	1.48602
Participant 6	ALPHA-KETOGLUTARIC ACID	1.43055
Participant 6	ARABINOSE; D-XYLOSE; D-SORBITOL; D-(-)-ARABINOSE; D-LYXOSE; D-RIBOSE	1.42318
Participant 6	ARACHIDIC ACID	1.42345
Participant 6	BETA-ALANINE; SARCOSINE	1.43882
Participant 6	BILIRUBIN	1.44345
Participant 6	BILIVERDIN	1.43019
Participant 6	Butyric acid	1.37183
Participant 6	C00695 3alpha,7alpha,12alpha-Trihydroxy-5beta-cholanate; Cholate; 3alpha,7alpha,12alpha-Trihydroxy-5beta-cholanic acid; Cholic acid	1.38438
Participant 6	C01301 3alpha,7alpha,12alpha-Trihydroxy-5beta-cholanate; Cholate; 3alpha,7alpha,12alpha-Trihydroxy-5beta-cholanic acid; Cholic acid	1.31458
Participant 6	C01921B Glycocholate; Glycocholic acid; 3alpha,7alpha,12alpha-Trihydroxy-5beta-cholan-24-oylglycine	1.42783
Participant 6	C02528A Chenodeoxycholate; Chenodeoxycholic acid; 3alpha,7alpha-Dihydroxy-5beta-cholanic acid; Chenodiol	1.42129
Participant 6	C03990A 3alpha-Hydroxy-5beta-cholanate; 3alpha-Hydroxy-5beta-cholanic acid; Lithocholic acid; Lithocholate	1.4553
Participant 6	C04722 3alpha,7alpha,12alpha-Trihydroxy-5beta-cholestanoate; 3alpha,7alpha,12alpha-Trihydroxy-5beta-cholestan-26-oate; 3alpha,7alpha,12alpha-Trihydroxy-5beta-cholestanate	1.43676
Participant 6	C05446 5beta-Cholestane-3alpha,7alpha,12alpha,26-tetrol	1.38343
Participant 6	C05448 3alpha,7alpha,24-Trihydroxy-5beta-cholestanoyl-CoA	1.43226
Participant 6	C05462B Chenodeoxyglycocholate	1.49056
Participant 6	CAPRYLIC ACID	1.44407
Participant 6	CITRULLINE	1.41269
Participant 6	CORTISOL	1.43221
Participant 6	CORTISOL 21-ACETATE	1.38825
Participant 6	CREATININE	1.4546
Participant 6	D-ASPARTATE	1.451
Participant 6	D-FRUCTOSE; L-SORBOSE; MYO-INOSITOL; MANNOSE; D-GALACTOSE; ALPHA-D-GLUCOSE; ALLOSE; D-TAGATOSE; D-PSICOSE	1.52712
Participant 6	D-GLUCOSAMINE 6-SULFATE	1.40175
Participant 6	D-ORNITHINE; L-ORNITHINE	1.46145
Participant 6	D-RIBOSE 5-PHOSPHATE	1.36856
Participant 6	DIHYDROXYMANDELIC ACID	1.40464
Participant 6	DOCOSAHEXAENOIC ACID	1.54381
Participant 6	FERULATE	1.3301
Participant 6	GALACTARATE; D-SACCHARIC ACID	1.39261
Participant 6	GAMMA-LINOLENIC ACID	1.54837
Participant 6	GLUCONIC ACID; D-GLUCONATE	1.43646
Participant 6	HEPTADECANOATE	1.50096
Participant 6	HYPOXANTHINE	1.48096
Participant 6	Hippuric acid	1.44621
Participant 6	INDOLE-3-ACETALDEHYDE	1.41409
Participant 6	INDOLE-3-ACETATE; INDOLE-3-ACETIC ACID	1.43522
Participant 6	Indoxyl sulfate (indican)	1.48416
Participant 6	Isatin (I.S.)	1.38607
Participant 6	Kynurenine	1.40713
Participant 6	L-ALANINE; D-ALANINE	1.43882
Participant 6	L-CYSTINE	1.41102
Participant 6	L-GLUTAMIC ACID; N-METHYL-D-ASPARTIC ACID	1.4773
Participant 6	L-GLUTAMINE	1.47977
Participant 6	L-ISOLEUCINE; LEUCINE; NORLEUCINE	1.50199
Participant 6	L-LYSINE	1.46119
Participant 6	L-METHIONINE	1.43319
Participant 6	L-PHENYLALANINE	1.48907
Participant 6	L-PROLINE	1.45606
Participant 6	L-THREONINE; HOMOSERINE; L-ALLOTHREONINE	1.45932
Participant 6	L-TYROSINE	1.47817
Participant 6	L-VALINE; L-NORVALINE; 5-AMINOPENTANOATE	1.48268
Participant 6	LINOLEATE	1.58394
Participant 6	MANNITOL	1.41603
Participant 6	MYRISTIC ACID	1.51285
Participant 6	N-ACETYLNEURAMINATE	1.42657
Participant 6	N-methylserotonin (I.S.)	1.43513
Participant 6	NONANOATE	1.46234
Participant 6	O-ACETYL-L-SERINE; N-ACETYL-DL-SERINE	1.4773
Participant 6	OXALIC ACID	1.4389
Participant 6	PALMITATE	1.5602
Participant 6	PALMITOLEIC ACID	1.51313
Participant 6	PETROSELINIC ACID	1.57143
Participant 6	REICHSTEIN?S SUBSTANCE S	1.24151
Participant 6	RETINOATE	1.40466
Participant 6	STEARATE	1.54993
Participant 6	TRANS-4-HYDROXYPROLINE; 4-HYDROXY-L-PROLINE; N-ACETYL-L-ALANINE; CIS-4-HYDROXY-D-PROLINE	1.42259
Participant 6	TRANS-CINNAMATE	1.419
Participant 6	Taurine; 2-Aminoethanesulfonic acid; Aminoethylsulfonic acid	1.47398
Participant 6	Taurodeoxycholate, Taurochenodeoxycholate; Chenodeoxycholoyltaurine	1.43666
Participant 6	Tryptophan	1.49083
Participant 6	URATE	1.51366
Participant 6	URIDINE	1.44628
Participant 6	XANTHINE	1.42563
Participant 6	p-Cresol sulfate	1.51438
Participant 7	(S)-LACTATE; GLYCERALDEHYDE	1.5455
Participant 7	1-OLEOYL-RAC-GLYCEROL	1.45741
Participant 7	10-HYDROXYDECANOATE	1.45456
Participant 7	2,3-DIHYDROXYBENZOATE	1.4874
Participant 7	2-QUINOLINECARBOXYLIC ACID; 4-QUINOLINECARBOXYLIC ACID	1.3972
Participant 7	3-HYDROXY-3-METHYLGLUTARATE	1.46309
Participant 7	3-HYDROXYBENZALDEHYDE; BENZOATE; BENZOATE; 4-HYDROXYBENZALDEHYDE	1.4421
Participant 7	3-METHOXY-4-HYDROXYMANDELATE	1.45929
Participant 7	3-METHYL-2-OXOVALERIC ACID; 4-METHYL-2-OXOVALERIC ACID; 4-METHYL-2-OXO-PENTANOIC ACID	1.47625
Participant 7	4-HYDROXYPHENYLACETATE; MANDELIC ACID; 2-HYDROXYPHENYLACETIC ACID; 2',4'-DIHYDROXYACETOPHENONE; 3-HYDROXYPHENYLACETATE; RESORCINOL MONOACETATE	1.46295
Participant 7	5-OXO-D-PROLINE; 5-OXO-D-PROLINE	1.48411
Participant 7	ALPHA-AMINOADIPATE; N-METHYL-L-GLUTAMATE	1.43407
Participant 7	ALPHA-HYDROXYISOBUTYRIC ACID; 3-HYDROXYBUTANOIC ACID; 2-HYDROXYBUTYRIC ACID	1.48096
Participant 7	ALPHA-KETOGLUTARIC ACID	1.43541
Participant 7	ARABINOSE; D-XYLOSE; D-SORBITOL; D-(-)-ARABINOSE; D-LYXOSE; D-RIBOSE	1.40914
Participant 7	ARACHIDIC ACID	1.40954
Participant 7	BETA-ALANINE; SARCOSINE	1.43972
Participant 7	BILIRUBIN	1.45283
Participant 7	BILIVERDIN	1.41388
Participant 7	Butyric acid	1.3673
Participant 7	C00695 3alpha,7alpha,12alpha-Trihydroxy-5beta-cholanate; Cholate; 3alpha,7alpha,12alpha-Trihydroxy-5beta-cholanic acid; Cholic acid	1.39425
Participant 7	C01301 3alpha,7alpha,12alpha-Trihydroxy-5beta-cholanate; Cholate; 3alpha,7alpha,12alpha-Trihydroxy-5beta-cholanic acid; Cholic acid	1.29086
Participant 7	C01921B Glycocholate; Glycocholic acid; 3alpha,7alpha,12alpha-Trihydroxy-5beta-cholan-24-oylglycine	1.43228
Participant 7	C02528A Chenodeoxycholate; Chenodeoxycholic acid; 3alpha,7alpha-Dihydroxy-5beta-cholanic acid; Chenodiol	1.41372
Participant 7	C03990A 3alpha-Hydroxy-5beta-cholanate; 3alpha-Hydroxy-5beta-cholanic acid; Lithocholic acid; Lithocholate	1.44691
Participant 7	C04722 3alpha,7alpha,12alpha-Trihydroxy-5beta-cholestanoate; 3alpha,7alpha,12alpha-Trihydroxy-5beta-cholestan-26-oate; 3alpha,7alpha,12alpha-Trihydroxy-5beta-cholestanate	1.43334
Participant 7	C05446 5beta-Cholestane-3alpha,7alpha,12alpha,26-tetrol	1.37203
Participant 7	C05448 3alpha,7alpha,24-Trihydroxy-5beta-cholestanoyl-CoA	1.44603
Participant 7	C05462B Chenodeoxyglycocholate	1.49599
Participant 7	CAPRYLIC ACID	1.42635
Participant 7	CITRULLINE	1.43077
Participant 7	CORTISOL	1.43682
Participant 7	CORTISOL 21-ACETATE	1.38621
Participant 7	CREATININE	1.43454
Participant 7	D-ASPARTATE	1.45395
Participant 7	D-FRUCTOSE; L-SORBOSE; MYO-INOSITOL; MANNOSE; D-GALACTOSE; ALPHA-D-GLUCOSE; ALLOSE; D-TAGATOSE; D-PSICOSE	1.5319
Participant 7	D-GLUCOSAMINE 6-SULFATE	1.41121
Participant 7	D-ORNITHINE; L-ORNITHINE	1.46164
Participant 7	D-RIBOSE 5-PHOSPHATE	1.36559
Participant 7	DIHYDROXYMANDELIC ACID	1.38813
Participant 7	DOCOSAHEXAENOIC ACID	1.52625
Participant 7	FERULATE	1.322
Participant 7	GALACTARATE; D-SACCHARIC ACID	1.38434
Participant 7	GAMMA-LINOLENIC ACID	1.54094
Participant 7	GLUCONIC ACID; D-GLUCONATE	1.43068
Participant 7	HEPTADECANOATE	1.49554
Participant 7	HYPOXANTHINE	1.47819
Participant 7	Hippuric acid	1.4651
Participant 7	INDOLE-3-ACETALDEHYDE	1.42058
Participant 7	INDOLE-3-ACETATE; INDOLE-3-ACETIC ACID	1.43638
Participant 7	Indole-3-propionic acid	1.43576
Participant 7	Indoxyl sulfate (indican)	1.48342
Participant 7	Isatin (I.S.)	1.38697
Participant 7	Kynurenine	1.41862
Participant 7	L-ALANINE; D-ALANINE	1.43972
Participant 7	L-CYSTINE	1.40219
Participant 7	L-GLUTAMIC ACID; N-METHYL-D-ASPARTIC ACID	1.47485
Participant 7	L-GLUTAMINE	1.48309
Participant 7	L-ISOLEUCINE; LEUCINE; NORLEUCINE	1.4964
Participant 7	L-LYSINE	1.45914
Participant 7	L-METHIONINE	1.42927
Participant 7	L-PHENYLALANINE	1.49107
Participant 7	L-PROLINE	1.45254
Participant 7	L-THREONINE; HOMOSERINE; L-ALLOTHREONINE	1.45415
Participant 7	L-TYROSINE	1.47525
Participant 7	L-VALINE; L-NORVALINE; 5-AMINOPENTANOATE	1.47608
Participant 7	LINOLEATE	1.57253
Participant 7	MANNITOL	1.40379
Participant 7	MYRISTIC ACID	1.515
Participant 7	N-ACETYLNEURAMINATE	1.43126
Participant 7	N-methylserotonin (I.S.)	1.42202
Participant 7	NONANOATE	1.44078
Participant 7	O-ACETYL-L-SERINE; N-ACETYL-DL-SERINE	1.47485
Participant 7	OXALIC ACID	1.4319
Participant 7	PALMITATE	1.55204
Participant 7	PALMITOLEIC ACID	1.52932
Participant 7	PETROSELINIC ACID	1.58131
Participant 7	REICHSTEIN?S SUBSTANCE S	1.25475
Participant 7	RETINOATE	1.41092
Participant 7	STEARATE	1.5468
Participant 7	TRANS-4-HYDROXYPROLINE; 4-HYDROXY-L-PROLINE; N-ACETYL-L-ALANINE; CIS-4-HYDROXY-D-PROLINE	1.41991
Participant 7	TRANS-CINNAMATE	1.4168
Participant 7	Taurine; 2-Aminoethanesulfonic acid; Aminoethylsulfonic acid	1.4779
Participant 7	Taurodeoxycholate, Taurochenodeoxycholate; Chenodeoxycholoyltaurine	1.44747
Participant 7	Tryptophan	1.48909
Participant 7	URATE	1.52549
Participant 7	URIDINE	1.45191
Participant 7	XANTHINE	1.42728
Participant 7	p-Cresol sulfate	1.53358
Participant 8	(S)-LACTATE; GLYCERALDEHYDE	1.54134
Participant 8	1-OLEOYL-RAC-GLYCEROL	1.45932
Participant 8	10-HYDROXYDECANOATE	1.45084
Participant 8	2,3-DIHYDROXYBENZOATE	1.47631
Participant 8	2-QUINOLINECARBOXYLIC ACID; 4-QUINOLINECARBOXYLIC ACID	1.37035
Participant 8	3-HYDROXY-3-METHYLGLUTARATE	1.45549
Participant 8	3-HYDROXYBENZALDEHYDE; BENZOATE; BENZOATE; 4-HYDROXYBENZALDEHYDE	1.43181
Participant 8	3-METHOXY-4-HYDROXYMANDELATE	1.46364
Participant 8	3-METHYL-2-OXOVALERIC ACID; 4-METHYL-2-OXOVALERIC ACID; 4-METHYL-2-OXO-PENTANOIC ACID	1.47799
Participant 8	4-HYDROXYPHENYLACETATE; MANDELIC ACID; 2-HYDROXYPHENYLACETIC ACID; 2',4'-DIHYDROXYACETOPHENONE; 3-HYDROXYPHENYLACETATE; RESORCINOL MONOACETATE	1.47734
Participant 8	5-OXO-D-PROLINE; 5-OXO-D-PROLINE	1.45895
Participant 8	ALPHA-AMINOADIPATE; N-METHYL-L-GLUTAMATE	1.42357
Participant 8	ALPHA-HYDROXYISOBUTYRIC ACID; 3-HYDROXYBUTANOIC ACID; 2-HYDROXYBUTYRIC ACID	1.47701
Participant 8	ALPHA-KETOGLUTARIC ACID	1.42751
Participant 8	ARABINOSE; D-XYLOSE; D-SORBITOL; D-(-)-ARABINOSE; D-LYXOSE; D-RIBOSE	1.39817
Participant 8	ARACHIDIC ACID	1.41566
Participant 8	BETA-ALANINE; SARCOSINE	1.42967
Participant 8	BILIRUBIN	1.46836
Participant 8	BILIVERDIN	1.43272
Participant 8	Butyric acid	1.373
Participant 8	C00695 3alpha,7alpha,12alpha-Trihydroxy-5beta-cholanate; Cholate; 3alpha,7alpha,12alpha-Trihydroxy-5beta-cholanic acid; Cholic acid	1.39351
Participant 8	C01301 3alpha,7alpha,12alpha-Trihydroxy-5beta-cholanate; Cholate; 3alpha,7alpha,12alpha-Trihydroxy-5beta-cholanic acid; Cholic acid	1.288
Participant 8	C01921B Glycocholate; Glycocholic acid; 3alpha,7alpha,12alpha-Trihydroxy-5beta-cholan-24-oylglycine	1.43518
Participant 8	C02528A Chenodeoxycholate; Chenodeoxycholic acid; 3alpha,7alpha-Dihydroxy-5beta-cholanic acid; Chenodiol	1.40549
Participant 8	C03990A 3alpha-Hydroxy-5beta-cholanate; 3alpha-Hydroxy-5beta-cholanic acid; Lithocholic acid; Lithocholate	1.44866
Participant 8	C04722 3alpha,7alpha,12alpha-Trihydroxy-5beta-cholestanoate; 3alpha,7alpha,12alpha-Trihydroxy-5beta-cholestan-26-oate; 3alpha,7alpha,12alpha-Trihydroxy-5beta-cholestanate	1.41672
Participant 8	C05446 5beta-Cholestane-3alpha,7alpha,12alpha,26-tetrol	1.3579
Participant 8	C05448 3alpha,7alpha,24-Trihydroxy-5beta-cholestanoyl-CoA	1.45125
Participant 8	C05462B Chenodeoxyglycocholate	1.50113
Participant 8	CAPRYLIC ACID	1.41004
Participant 8	CITRULLINE	1.43411
Participant 8	CORTISOL	1.44046
Participant 8	CORTISOL 21-ACETATE	1.31464
Participant 8	CREATININE	1.43608
Participant 8	D-ASPARTATE	1.4487
Participant 8	D-FRUCTOSE; L-SORBOSE; MYO-INOSITOL; MANNOSE; D-GALACTOSE; ALPHA-D-GLUCOSE; ALLOSE; D-TAGATOSE; D-PSICOSE	1.53014
Participant 8	D-GLUCOSAMINE 6-SULFATE	1.40274
Participant 8	D-ORNITHINE; L-ORNITHINE	1.45602
Participant 8	D-RIBOSE 5-PHOSPHATE	1.34816
Participant 8	DIHYDROXYMANDELIC ACID	1.41131
Participant 8	DOCOSAHEXAENOIC ACID	1.50831
Participant 8	FERULATE	1.34571
Participant 8	GALACTARATE; D-SACCHARIC ACID	1.37943
Participant 8	GAMMA-LINOLENIC ACID	1.5364
Participant 8	GLUCONIC ACID; D-GLUCONATE	1.42148
Participant 8	HEPTADECANOATE	1.48592
Participant 8	HYPOXANTHINE	1.47249
Participant 8	Hippuric acid	1.45226
Participant 8	INDOLE-3-ACETALDEHYDE	1.40135
Participant 8	INDOLE-3-ACETATE; INDOLE-3-ACETIC ACID	1.42343
Participant 8	Indole-3-propionic acid	1.44697
Participant 8	Indoxyl sulfate (indican)	1.4872
Participant 8	Isatin (I.S.)	1.38032
Participant 8	Kynurenine	1.42066
Participant 8	L-ALANINE; D-ALANINE	1.42967
Participant 8	L-CYSTINE	1.39743
Participant 8	L-GLUTAMIC ACID; N-METHYL-D-ASPARTIC ACID	1.46976
Participant 8	L-GLUTAMINE	1.4804
Participant 8	L-ISOLEUCINE; LEUCINE; NORLEUCINE	1.49282
Participant 8	L-LYSINE	1.45355
Participant 8	L-METHIONINE	1.42985
Participant 8	L-PHENYLALANINE	1.48567
Participant 8	L-PROLINE	1.43404
Participant 8	L-THREONINE; HOMOSERINE; L-ALLOTHREONINE	1.46054
Participant 8	L-TYROSINE	1.46991
Participant 8	L-VALINE; L-NORVALINE; 5-AMINOPENTANOATE	1.46847
Participant 8	LINOLEATE	1.56446
Participant 8	MANNITOL	1.406
Participant 8	MYRISTIC ACID	1.49631
Participant 8	N-ACETYLNEURAMINATE	1.41698
Participant 8	N-methylserotonin (I.S.)	1.40383
Participant 8	NONANOATE	1.43319
Participant 8	O-ACETYL-L-SERINE; N-ACETYL-DL-SERINE	1.46976
Participant 8	OXALIC ACID	1.4385
Participant 8	PALMITATE	1.54542
Participant 8	PALMITOLEIC ACID	1.50942
Participant 8	PETROSELINIC ACID	1.5631
Participant 8	REICHSTEIN?S SUBSTANCE S	1.27133
Participant 8	RETINOATE	1.40207
Participant 8	STEARATE	1.54018
Participant 8	TRANS-4-HYDROXYPROLINE; 4-HYDROXY-L-PROLINE; N-ACETYL-L-ALANINE; CIS-4-HYDROXY-D-PROLINE	1.40711
Participant 8	TRANS-CINNAMATE	1.4067
Participant 8	Taurine; 2-Aminoethanesulfonic acid; Aminoethylsulfonic acid	1.47163
Participant 8	Taurodeoxycholate, Taurochenodeoxycholate; Chenodeoxycholoyltaurine	1.46145
Participant 8	Tryptophan	1.49029
Participant 8	URATE	1.52281
Participant 8	URIDINE	1.45135
Participant 8	XANTHINE	1.42536
Participant 8	p-Cresol sulfate	1.55216
Participant 9	(S)-LACTATE; GLYCERALDEHYDE	1.54698
Participant 9	1-OLEOYL-RAC-GLYCEROL	1.49175
Participant 9	10-HYDROXYDECANOATE	1.45151
Participant 9	2,3-DIHYDROXYBENZOATE	1.46022
Participant 9	2-QUINOLINECARBOXYLIC ACID; 4-QUINOLINECARBOXYLIC ACID	1.39516
Participant 9	3-HYDROXY-3-METHYLGLUTARATE	1.46185
Participant 9	3-HYDROXYBENZALDEHYDE; BENZOATE; BENZOATE; 4-HYDROXYBENZALDEHYDE	1.4467
Participant 9	3-METHOXY-4-HYDROXYMANDELATE	1.46406
Participant 9	3-METHYL-2-OXOVALERIC ACID; 4-METHYL-2-OXOVALERIC ACID; 4-METHYL-2-OXO-PENTANOIC ACID	1.48031
Participant 9	4-HYDROXYPHENYLACETATE; MANDELIC ACID; 2-HYDROXYPHENYLACETIC ACID; 2',4'-DIHYDROXYACETOPHENONE; 3-HYDROXYPHENYLACETATE; RESORCINOL MONOACETATE	1.46496
Participant 9	5-OXO-D-PROLINE; 5-OXO-D-PROLINE	1.47545
Participant 9	ALPHA-AMINOADIPATE; N-METHYL-L-GLUTAMATE	1.42109
Participant 9	ALPHA-HYDROXYISOBUTYRIC ACID; 3-HYDROXYBUTANOIC ACID; 2-HYDROXYBUTYRIC ACID	1.48604
Participant 9	ALPHA-KETOGLUTARIC ACID	1.43029
Participant 9	ARABINOSE; D-XYLOSE; D-SORBITOL; D-(-)-ARABINOSE; D-LYXOSE; D-RIBOSE	1.4171
Participant 9	ARACHIDIC ACID	1.43363
Participant 9	BETA-ALANINE; SARCOSINE	1.43703
Participant 9	BILIRUBIN	1.46182
Participant 9	BILIVERDIN	1.42402
Participant 9	Butyric acid	1.37675
Participant 9	C00695 3alpha,7alpha,12alpha-Trihydroxy-5beta-cholanate; Cholate; 3alpha,7alpha,12alpha-Trihydroxy-5beta-cholanic acid; Cholic acid	1.38875
Participant 9	C01301 3alpha,7alpha,12alpha-Trihydroxy-5beta-cholanate; Cholate; 3alpha,7alpha,12alpha-Trihydroxy-5beta-cholanic acid; Cholic acid	1.29635
Participant 9	C01921B Glycocholate; Glycocholic acid; 3alpha,7alpha,12alpha-Trihydroxy-5beta-cholan-24-oylglycine	1.44943
Participant 9	C02528A Chenodeoxycholate; Chenodeoxycholic acid; 3alpha,7alpha-Dihydroxy-5beta-cholanic acid; Chenodiol	1.41953
Participant 9	C03990A 3alpha-Hydroxy-5beta-cholanate; 3alpha-Hydroxy-5beta-cholanic acid; Lithocholic acid; Lithocholate	1.48575
Participant 9	C04722 3alpha,7alpha,12alpha-Trihydroxy-5beta-cholestanoate; 3alpha,7alpha,12alpha-Trihydroxy-5beta-cholestan-26-oate; 3alpha,7alpha,12alpha-Trihydroxy-5beta-cholestanate	1.44341
Participant 9	C05446 5beta-Cholestane-3alpha,7alpha,12alpha,26-tetrol	1.40327
Participant 9	C05448 3alpha,7alpha,24-Trihydroxy-5beta-cholestanoyl-CoA	1.44703
Participant 9	C05462B Chenodeoxyglycocholate	1.50222
Participant 9	CAPRYLIC ACID	1.42832
Participant 9	CITRULLINE	1.4274
Participant 9	CORTISOL	1.42861
Participant 9	CORTISOL 21-ACETATE	1.39229
Participant 9	CREATININE	1.44995
Participant 9	D-ASPARTATE	1.45553
Participant 9	D-FRUCTOSE; L-SORBOSE; MYO-INOSITOL; MANNOSE; D-GALACTOSE; ALPHA-D-GLUCOSE; ALLOSE; D-TAGATOSE; D-PSICOSE	1.52764
Participant 9	D-GLUCOSAMINE 6-SULFATE	1.4099
Participant 9	D-ORNITHINE; L-ORNITHINE	1.46307
Participant 9	D-RIBOSE 5-PHOSPHATE	1.36295
Participant 9	DIHYDROXYMANDELIC ACID	1.39971
Participant 9	DOCOSAHEXAENOIC ACID	1.56137
Participant 9	FERULATE	1.33249
Participant 9	GALACTARATE; D-SACCHARIC ACID	1.37848
Participant 9	GAMMA-LINOLENIC ACID	1.56881
Participant 9	GLUCONIC ACID; D-GLUCONATE	1.42341
Participant 9	HEPTADECANOATE	1.52426
Participant 9	HYPOXANTHINE	1.48407
Participant 9	Hippuric acid	1.44094
Participant 9	INDOLE-3-ACETALDEHYDE	1.41115
Participant 9	INDOLE-3-ACETATE; INDOLE-3-ACETIC ACID	1.44168
Participant 9	Indole-3-propionic acid	1.45141
Participant 9	Indoxyl sulfate (indican)	1.48363
Participant 9	Isatin (I.S.)	1.39552
Participant 9	Kynurenine	1.40717
Participant 9	L-ALANINE; D-ALANINE	1.43703
Participant 9	L-CYSTINE	1.40818
Participant 9	L-GLUTAMIC ACID; N-METHYL-D-ASPARTIC ACID	1.48009
Participant 9	L-GLUTAMINE	1.48538
Participant 9	L-ISOLEUCINE; LEUCINE; NORLEUCINE	1.50223
Participant 9	L-LYSINE	1.46148
Participant 9	L-METHIONINE	1.43505
Participant 9	L-PHENYLALANINE	1.49488
Participant 9	L-PROLINE	1.4401
Participant 9	L-THREONINE; HOMOSERINE; L-ALLOTHREONINE	1.45179
Participant 9	L-TYROSINE	1.48126
Participant 9	L-VALINE; L-NORVALINE; 5-AMINOPENTANOATE	1.48096
Participant 9	LINOLEATE	1.59652
Participant 9	MANNITOL	1.40002
Participant 9	MYRISTIC ACID	1.53819
Participant 9	N-ACETYLNEURAMINATE	1.42365
Participant 9	N-methylserotonin (I.S.)	1.43141
Participant 9	NONANOATE	1.44228
Participant 9	O-ACETYL-L-SERINE; N-ACETYL-DL-SERINE	1.48009
Participant 9	OXALIC ACID	1.43765
Participant 9	PALMITATE	1.58151
Participant 9	PALMITOLEIC ACID	1.55494
Participant 9	PETROSELINIC ACID	1.60666
Participant 9	REICHSTEIN?S SUBSTANCE S	1.25068
Participant 9	RETINOATE	1.40683
Participant 9	STEARATE	1.56435
Participant 9	TRANS-4-HYDROXYPROLINE; 4-HYDROXY-L-PROLINE; N-ACETYL-L-ALANINE; CIS-4-HYDROXY-D-PROLINE	1.41403
Participant 9	TRANS-CINNAMATE	1.41899
Participant 9	Taurine; 2-Aminoethanesulfonic acid; Aminoethylsulfonic acid	1.47872
Participant 9	Taurodeoxycholate, Taurochenodeoxycholate; Chenodeoxycholoyltaurine	1.46171
Participant 9	Tryptophan	1.49423
Participant 9	URATE	1.52511
Participant 9	URIDINE	1.4501
Participant 9	XANTHINE	1.42795
Participant 9	p-Cresol sulfate	1.5284

## Sheet: RS Figure 2D, E, S1A
Subject	Metabolite	mean_log10_disrupted
Participant 1	(S)-LACTATE; GLYCERALDEHYDE	1.539
Participant 1	1-OLEOYL-RAC-GLYCEROL	1.46061
Participant 1	10-HYDROXYDECANOATE	1.44746
Participant 1	2,3-DIHYDROXYBENZOATE	1.43421
Participant 1	2-QUINOLINECARBOXYLIC ACID; 4-QUINOLINECARBOXYLIC ACID	1.37472
Participant 1	3-HYDROXY-3-METHYLGLUTARATE	1.44783
Participant 1	3-HYDROXYBENZALDEHYDE; BENZOATE; BENZOATE; 4-HYDROXYBENZALDEHYDE	1.45422
Participant 1	3-METHOXY-4-HYDROXYMANDELATE	1.46079
Participant 1	3-METHYL-2-OXOVALERIC ACID; 4-METHYL-2-OXOVALERIC ACID; 4-METHYL-2-OXO-PENTANOIC ACID	1.49247
Participant 1	4-HYDROXYPHENYLACETATE; MANDELIC ACID; 2-HYDROXYPHENYLACETIC ACID; 2',4'-DIHYDROXYACETOPHENONE; 3-HYDROXYPHENYLACETATE; RESORCINOL MONOACETATE	1.49645
Participant 1	5-OXO-D-PROLINE; 5-OXO-D-PROLINE	1.4646
Participant 1	ALPHA-AMINOADIPATE; N-METHYL-L-GLUTAMATE	1.4087
Participant 1	ALPHA-HYDROXYISOBUTYRIC ACID; 3-HYDROXYBUTANOIC ACID; 2-HYDROXYBUTYRIC ACID	1.4809
Participant 1	ALPHA-KETOGLUTARIC ACID	1.39469
Participant 1	ARABINOSE; D-XYLOSE; D-SORBITOL; D-(-)-ARABINOSE; D-LYXOSE; D-RIBOSE	1.41372
Participant 1	ARACHIDIC ACID	1.41557
Participant 1	BETA-ALANINE; SARCOSINE	1.43179
Participant 1	BILIRUBIN	1.45465
Participant 1	BILIVERDIN	1.41203
Participant 1	Butyric acid	1.38052
Participant 1	C00695 3alpha,7alpha,12alpha-Trihydroxy-5beta-cholanate; Cholate; 3alpha,7alpha,12alpha-Trihydroxy-5beta-cholanic acid; Cholic acid	1.36542
Participant 1	C01301 3alpha,7alpha,12alpha-Trihydroxy-5beta-cholanate; Cholate; 3alpha,7alpha,12alpha-Trihydroxy-5beta-cholanic acid; Cholic acid	1.28865
Participant 1	C01921B Glycocholate; Glycocholic acid; 3alpha,7alpha,12alpha-Trihydroxy-5beta-cholan-24-oylglycine	1.44307
Participant 1	C02528A Chenodeoxycholate; Chenodeoxycholic acid; 3alpha,7alpha-Dihydroxy-5beta-cholanic acid; Chenodiol	1.41545
Participant 1	C03990A 3alpha-Hydroxy-5beta-cholanate; 3alpha-Hydroxy-5beta-cholanic acid; Lithocholic acid; Lithocholate	1.44964
Participant 1	C04722 3alpha,7alpha,12alpha-Trihydroxy-5beta-cholestanoate; 3alpha,7alpha,12alpha-Trihydroxy-5beta-cholestan-26-oate; 3alpha,7alpha,12alpha-Trihydroxy-5beta-cholestanate	1.4354
Participant 1	C05446 5beta-Cholestane-3alpha,7alpha,12alpha,26-tetrol	1.36291
Participant 1	C05448 3alpha,7alpha,24-Trihydroxy-5beta-cholestanoyl-CoA	1.43294
Participant 1	C05462B Chenodeoxyglycocholate	1.48462
Participant 1	C17337 7aHydroxy-3oxo4-cholestenoate	1.43364
Participant 1	CAPRYLIC ACID	1.42478
Participant 1	CITRULLINE	1.40926
Participant 1	CORTISOL	1.44129
Participant 1	CORTISOL 21-ACETATE	1.43253
Participant 1	CREATININE	1.41845
Participant 1	D-ASPARTATE	1.46123
Participant 1	D-FRUCTOSE; L-SORBOSE; MYO-INOSITOL; MANNOSE; D-GALACTOSE; ALPHA-D-GLUCOSE; ALLOSE; D-TAGATOSE; D-PSICOSE	1.52005
Participant 1	D-GLUCOSAMINE 6-SULFATE	1.39849
Participant 1	D-ORNITHINE; L-ORNITHINE	1.45909
Participant 1	D-RIBOSE 5-PHOSPHATE	1.35234
Participant 1	DIHYDROXYMANDELIC ACID	1.38593
Participant 1	DOCOSAHEXAENOIC ACID	1.5453
Participant 1	FERULATE	1.35557
Participant 1	GALACTARATE; D-SACCHARIC ACID	1.36495
Participant 1	GAMMA-LINOLENIC ACID	1.55531
Participant 1	GLUCONIC ACID; D-GLUCONATE	1.42908
Participant 1	HEPTADECANOATE	1.50157
Participant 1	HYPOXANTHINE	1.48219
Participant 1	Hippuric acid	1.44053
Participant 1	INDOLE-3-ACETALDEHYDE	1.42237
Participant 1	INDOLE-3-ACETATE; INDOLE-3-ACETIC ACID	1.44971
Participant 1	Indole-3-propionic acid	1.44671
Participant 1	Indoxyl sulfate (indican)	1.48272
Participant 1	Isatin (I.S.)	1.3797
Participant 1	Kynurenine	1.41779
Participant 1	L-ALANINE; D-ALANINE	1.43179
Participant 1	L-CYSTINE	1.39968
Participant 1	L-GLUTAMIC ACID; N-METHYL-D-ASPARTIC ACID	1.48288
Participant 1	L-GLUTAMINE	1.46969
Participant 1	L-ISOLEUCINE; LEUCINE; NORLEUCINE	1.49585
Participant 1	L-LYSINE	1.46317
Participant 1	L-METHIONINE	1.42672
Participant 1	L-PHENYLALANINE	1.48942
Participant 1	L-PROLINE	1.44168
Participant 1	L-THREONINE; HOMOSERINE; L-ALLOTHREONINE	1.45831
Participant 1	L-TYROSINE	1.47591
Participant 1	L-VALINE; L-NORVALINE; 5-AMINOPENTANOATE	1.47184
Participant 1	LINOLEATE	1.6025
Participant 1	MANNITOL	1.40465
Participant 1	MYRISTIC ACID	1.51087
Participant 1	N-ACETYLNEURAMINATE	1.41604
Participant 1	N-methylserotonin (I.S.)	1.434
Participant 1	NONANOATE	1.44042
Participant 1	O-ACETYL-L-SERINE; N-ACETYL-DL-SERINE	1.48288
Participant 1	OXALIC ACID	1.4358
Participant 1	PALMITATE	1.56713
Participant 1	PALMITOLEIC ACID	1.54568
Participant 1	PETROSELINIC ACID	1.59839
Participant 1	REICHSTEIN?S SUBSTANCE S	1.2575
Participant 1	RETINOATE	1.40719
Participant 1	STEARATE	1.5465
Participant 1	TRANS-4-HYDROXYPROLINE; 4-HYDROXY-L-PROLINE; N-ACETYL-L-ALANINE; CIS-4-HYDROXY-D-PROLINE	1.40703
Participant 1	TRANS-CINNAMATE	1.4243
Participant 1	Taurine; 2-Aminoethanesulfonic acid; Aminoethylsulfonic acid	1.46784
Participant 1	Taurodeoxycholate, Taurochenodeoxycholate; Chenodeoxycholoyltaurine	1.45365
Participant 1	Tryptophan	1.49083
Participant 1	URATE	1.5173
Participant 1	URIDINE	1.44165
Participant 1	XANTHINE	1.43533
Participant 1	p-Cresol sulfate	1.49791
Participant 2	(S)-LACTATE; GLYCERALDEHYDE	1.53658
Participant 2	1-OLEOYL-RAC-GLYCEROL	1.46875
Participant 2	10-HYDROXYDECANOATE	1.45149
Participant 2	2,3-DIHYDROXYBENZOATE	1.48071
Participant 2	2-QUINOLINECARBOXYLIC ACID; 4-QUINOLINECARBOXYLIC ACID	1.37751
Participant 2	3-HYDROXY-3-METHYLGLUTARATE	1.44674
Participant 2	3-HYDROXYBENZALDEHYDE; BENZOATE; BENZOATE; 4-HYDROXYBENZALDEHYDE	1.43581
Participant 2	3-METHOXY-4-HYDROXYMANDELATE	1.46318
Participant 2	3-METHYL-2-OXOVALERIC ACID; 4-METHYL-2-OXOVALERIC ACID; 4-METHYL-2-OXO-PENTANOIC ACID	1.48654
Participant 2	4-HYDROXYPHENYLACETATE; MANDELIC ACID; 2-HYDROXYPHENYLACETIC ACID; 2',4'-DIHYDROXYACETOPHENONE; 3-HYDROXYPHENYLACETATE; RESORCINOL MONOACETATE	1.46909
Participant 2	5-OXO-D-PROLINE; 5-OXO-D-PROLINE	1.46074
Participant 2	ALPHA-AMINOADIPATE; N-METHYL-L-GLUTAMATE	1.40952
Participant 2	ALPHA-HYDROXYISOBUTYRIC ACID; 3-HYDROXYBUTANOIC ACID; 2-HYDROXYBUTYRIC ACID	1.47996
Participant 2	ALPHA-KETOGLUTARIC ACID	1.40254
Participant 2	ARABINOSE; D-XYLOSE; D-SORBITOL; D-(-)-ARABINOSE; D-LYXOSE; D-RIBOSE	1.39194
Participant 2	ARACHIDIC ACID	1.43803
Participant 2	BETA-ALANINE; SARCOSINE	1.42506
Participant 2	BILIRUBIN	1.4521
Participant 2	BILIVERDIN	1.42561
Participant 2	Butyric acid	1.36193
Participant 2	C00695 3alpha,7alpha,12alpha-Trihydroxy-5beta-cholanate; Cholate; 3alpha,7alpha,12alpha-Trihydroxy-5beta-cholanic acid; Cholic acid	1.37612
Participant 2	C01301 3alpha,7alpha,12alpha-Trihydroxy-5beta-cholanate; Cholate; 3alpha,7alpha,12alpha-Trihydroxy-5beta-cholanic acid; Cholic acid	1.25915
Participant 2	C01921B Glycocholate; Glycocholic acid; 3alpha,7alpha,12alpha-Trihydroxy-5beta-cholan-24-oylglycine	1.4489
Participant 2	C02528A Chenodeoxycholate; Chenodeoxycholic acid; 3alpha,7alpha-Dihydroxy-5beta-cholanic acid; Chenodiol	1.41624
Participant 2	C03990A 3alpha-Hydroxy-5beta-cholanate; 3alpha-Hydroxy-5beta-cholanic acid; Lithocholic acid; Lithocholate	1.45155
Participant 2	C04722 3alpha,7alpha,12alpha-Trihydroxy-5beta-cholestanoate; 3alpha,7alpha,12alpha-Trihydroxy-5beta-cholestan-26-oate; 3alpha,7alpha,12alpha-Trihydroxy-5beta-cholestanate	1.43896
Participant 2	C05446 5beta-Cholestane-3alpha,7alpha,12alpha,26-tetrol	1.38053
Participant 2	C05448 3alpha,7alpha,24-Trihydroxy-5beta-cholestanoyl-CoA	1.44421
Participant 2	C05462B Chenodeoxyglycocholate	1.48908
Participant 2	CAPRYLIC ACID	1.44031
Participant 2	CITRULLINE	1.42
Participant 2	CORTISOL	1.43549
Participant 2	CORTISOL 21-ACETATE	1.4061
Participant 2	CREATININE	1.43823
Participant 2	D-ASPARTATE	1.45082
Participant 2	D-FRUCTOSE; L-SORBOSE; MYO-INOSITOL; MANNOSE; D-GALACTOSE; ALPHA-D-GLUCOSE; ALLOSE; D-TAGATOSE; D-PSICOSE	1.52208
Participant 2	D-GLUCOSAMINE 6-SULFATE	1.39625
Participant 2	D-ORNITHINE; L-ORNITHINE	1.45766
Participant 2	D-RIBOSE 5-PHOSPHATE	1.33519
Participant 2	DIHYDROXYMANDELIC ACID	1.40437
Participant 2	DOCOSAHEXAENOIC ACID	1.533
Participant 2	FERULATE	1.33308
Participant 2	GALACTARATE; D-SACCHARIC ACID	1.3683
Participant 2	GAMMA-LINOLENIC ACID	1.56579
Participant 2	GLUCONIC ACID; D-GLUCONATE	1.42598
Participant 2	HEPTADECANOATE	1.51121
Participant 2	HYPOXANTHINE	1.47895
Participant 2	Hippuric acid	1.42324
Participant 2	INDOLE-3-ACETALDEHYDE	1.41578
Participant 2	INDOLE-3-ACETATE; INDOLE-3-ACETIC ACID	1.43165
Participant 2	Indole-3-propionic acid	1.44211
Participant 2	Indoxyl sulfate (indican)	1.47848
Participant 2	Isatin (I.S.)	1.37805
Participant 2	Kynurenine	1.40173
Participant 2	L-ALANINE; D-ALANINE	1.42506
Participant 2	L-CYSTINE	1.40432
Participant 2	L-GLUTAMIC ACID; N-METHYL-D-ASPARTIC ACID	1.47792
Participant 2	L-GLUTAMINE	1.47491
Participant 2	L-ISOLEUCINE; LEUCINE; NORLEUCINE	1.49397
Participant 2	L-LYSINE	1.4622
Participant 2	L-METHIONINE	1.42566
Participant 2	L-PHENYLALANINE	1.48416
Participant 2	L-PROLINE	1.44096
Participant 2	L-THREONINE; HOMOSERINE; L-ALLOTHREONINE	1.44774
Participant 2	L-TYROSINE	1.47096
Participant 2	L-VALINE; L-NORVALINE; 5-AMINOPENTANOATE	1.47418
Participant 2	LINOLEATE	1.60048
Participant 2	MANNITOL	1.4047
Participant 2	MYRISTIC ACID	1.53236
Participant 2	N-ACETYLNEURAMINATE	1.40946
Participant 2	N-methylserotonin (I.S.)	1.42498
Participant 2	NONANOATE	1.44443
Participant 2	O-ACETYL-L-SERINE; N-ACETYL-DL-SERINE	1.47792
Participant 2	OXALIC ACID	1.42772
Participant 2	PALMITATE	1.57672
Participant 2	PALMITOLEIC ACID	1.54928
Participant 2	PETROSELINIC ACID	1.60142
Participant 2	REICHSTEIN?S SUBSTANCE S	1.26189
Participant 2	RETINOATE	1.397
Participant 2	STEARATE	1.54903
Participant 2	TRANS-4-HYDROXYPROLINE; 4-HYDROXY-L-PROLINE; N-ACETYL-L-ALANINE; CIS-4-HYDROXY-D-PROLINE	1.40656
Participant 2	TRANS-CINNAMATE	1.42449
Participant 2	Taurine; 2-Aminoethanesulfonic acid; Aminoethylsulfonic acid	1.46224
Participant 2	Taurodeoxycholate, Taurochenodeoxycholate; Chenodeoxycholoyltaurine	1.44448
Participant 2	Tryptophan	1.48915
Participant 2	URATE	1.50177
Participant 2	URIDINE	1.43558
Participant 2	XANTHINE	1.41651
Participant 2	p-Cresol sulfate	1.53177
Participant 3	(S)-LACTATE; GLYCERALDEHYDE	1.53374
Participant 3	1-OLEOYL-RAC-GLYCEROL	1.46785
Participant 3	10-HYDROXYDECANOATE	1.44597
Participant 3	2,3-DIHYDROXYBENZOATE	1.46149
Participant 3	2-QUINOLINECARBOXYLIC ACID; 4-QUINOLINECARBOXYLIC ACID	1.37486
Participant 3	3-HYDROXY-3-METHYLGLUTARATE	1.43814
Participant 3	3-HYDROXYBENZALDEHYDE; BENZOATE; BENZOATE; 4-HYDROXYBENZALDEHYDE	1.44455
Participant 3	3-METHOXY-4-HYDROXYMANDELATE	1.45242
Participant 3	3-METHYL-2-OXOVALERIC ACID; 4-METHYL-2-OXOVALERIC ACID; 4-METHYL-2-OXO-PENTANOIC ACID	1.47935
Participant 3	4-HYDROXYPHENYLACETATE; MANDELIC ACID; 2-HYDROXYPHENYLACETIC ACID; 2',4'-DIHYDROXYACETOPHENONE; 3-HYDROXYPHENYLACETATE; RESORCINOL MONOACETATE	1.47053
Participant 3	5-OXO-D-PROLINE; 5-OXO-D-PROLINE	1.46669
Participant 3	ALPHA-AMINOADIPATE; N-METHYL-L-GLUTAMATE	1.40512
Participant 3	ALPHA-HYDROXYISOBUTYRIC ACID; 3-HYDROXYBUTANOIC ACID; 2-HYDROXYBUTYRIC ACID	1.4754
Participant 3	ALPHA-KETOGLUTARIC ACID	1.3876
Participant 3	ARABINOSE; D-XYLOSE; D-SORBITOL; D-(-)-ARABINOSE; D-LYXOSE; D-RIBOSE	1.40498
Participant 3	ARACHIDIC ACID	1.42199
Participant 3	BETA-ALANINE; SARCOSINE	1.42048
Participant 3	BILIRUBIN	1.44555
Participant 3	BILIVERDIN	1.43
Participant 3	Butyric acid	1.35969
Participant 3	C00695 3alpha,7alpha,12alpha-Trihydroxy-5beta-cholanate; Cholate; 3alpha,7alpha,12alpha-Trihydroxy-5beta-cholanic acid; Cholic acid	1.36994
Participant 3	C01301 3alpha,7alpha,12alpha-Trihydroxy-5beta-cholanate; Cholate; 3alpha,7alpha,12alpha-Trihydroxy-5beta-cholanic acid; Cholic acid	1.26779
Participant 3	C01921B Glycocholate; Glycocholic acid; 3alpha,7alpha,12alpha-Trihydroxy-5beta-cholan-24-oylglycine	1.43819
Participant 3	C02528A Chenodeoxycholate; Chenodeoxycholic acid; 3alpha,7alpha-Dihydroxy-5beta-cholanic acid; Chenodiol	1.40998
Participant 3	C03990A 3alpha-Hydroxy-5beta-cholanate; 3alpha-Hydroxy-5beta-cholanic acid; Lithocholic acid; Lithocholate	1.4567
Participant 3	C04722 3alpha,7alpha,12alpha-Trihydroxy-5beta-cholestanoate; 3alpha,7alpha,12alpha-Trihydroxy-5beta-cholestan-26-oate; 3alpha,7alpha,12alpha-Trihydroxy-5beta-cholestanate	1.44148
Participant 3	C05446 5beta-Cholestane-3alpha,7alpha,12alpha,26-tetrol	1.37856
Participant 3	C05448 3alpha,7alpha,24-Trihydroxy-5beta-cholestanoyl-CoA	1.43836
Participant 3	C05462B Chenodeoxyglycocholate	1.49387
Participant 3	CAPRYLIC ACID	1.43654
Participant 3	CITRULLINE	1.41974
Participant 3	CORTISOL	1.4369
Participant 3	CORTISOL 21-ACETATE	1.4096
Participant 3	CREATININE	1.43953
Participant 3	D-ASPARTATE	1.44751
Participant 3	D-FRUCTOSE; L-SORBOSE; MYO-INOSITOL; MANNOSE; D-GALACTOSE; ALPHA-D-GLUCOSE; ALLOSE; D-TAGATOSE; D-PSICOSE	1.51373
Participant 3	D-GLUCOSAMINE 6-SULFATE	1.39397
Participant 3	D-ORNITHINE; L-ORNITHINE	1.45281
Participant 3	D-RIBOSE 5-PHOSPHATE	1.32714
Participant 3	DIHYDROXYMANDELIC ACID	1.3812
Participant 3	DOCOSAHEXAENOIC ACID	1.54434
Participant 3	FERULATE	1.3447
Participant 3	GALACTARATE; D-SACCHARIC ACID	1.35037
Participant 3	GAMMA-LINOLENIC ACID	1.55856
Participant 3	GLUCONIC ACID; D-GLUCONATE	1.42632
Participant 3	HEPTADECANOATE	1.50288
Participant 3	HYPOXANTHINE	1.47508
Participant 3	Hippuric acid	1.42965
Participant 3	INDOLE-3-ACETALDEHYDE	1.41578
Participant 3	INDOLE-3-ACETATE; INDOLE-3-ACETIC ACID	1.42902
Participant 3	Indole-3-propionic acid	1.45249
Participant 3	Indoxyl sulfate (indican)	1.47482
Participant 3	Isatin (I.S.)	1.37035
Participant 3	Kynurenine	1.39757
Participant 3	L-ALANINE; D-ALANINE	1.42048
Participant 3	L-CYSTINE	1.40217
Participant 3	L-GLUTAMIC ACID; N-METHYL-D-ASPARTIC ACID	1.47226
Participant 3	L-GLUTAMINE	1.46994
Participant 3	L-ISOLEUCINE; LEUCINE; NORLEUCINE	1.4906
Participant 3	L-LYSINE	1.4549
Participant 3	L-METHIONINE	1.42202
Participant 3	L-PHENYLALANINE	1.48211
Participant 3	L-PROLINE	1.43844
Participant 3	L-THREONINE; HOMOSERINE; L-ALLOTHREONINE	1.44266
Participant 3	L-TYROSINE	1.46736
Participant 3	L-VALINE; L-NORVALINE; 5-AMINOPENTANOATE	1.46664
Participant 3	LINOLEATE	1.59285
Participant 3	MANNITOL	1.40981
Participant 3	MYRISTIC ACID	1.52113
Participant 3	N-ACETYLNEURAMINATE	1.40081
Participant 3	N-methylserotonin (I.S.)	1.41253
Participant 3	NONANOATE	1.45347
Participant 3	O-ACETYL-L-SERINE; N-ACETYL-DL-SERINE	1.47226
Participant 3	OXALIC ACID	1.4222
Participant 3	PALMITATE	1.57501
Participant 3	PALMITOLEIC ACID	1.56579
Participant 3	PETROSELINIC ACID	1.58754
Participant 3	REICHSTEIN?S SUBSTANCE S	1.27707
Participant 3	RETINOATE	1.40256
Participant 3	STEARATE	1.54956
Participant 3	TRANS-4-HYDROXYPROLINE; 4-HYDROXY-L-PROLINE; N-ACETYL-L-ALANINE; CIS-4-HYDROXY-D-PROLINE	1.40237
Participant 3	TRANS-CINNAMATE	1.40171
Participant 3	Taurine; 2-Aminoethanesulfonic acid; Aminoethylsulfonic acid	1.45405
Participant 3	Taurodeoxycholate, Taurochenodeoxycholate; Chenodeoxycholoyltaurine	1.44766
Participant 3	Tryptophan	1.48732
Participant 3	URATE	1.51794
Participant 3	URIDINE	1.43899
Participant 3	XANTHINE	1.41487
Participant 3	p-Cresol sulfate	1.52053
Participant 4	(S)-LACTATE; GLYCERALDEHYDE	1.53808
Participant 4	1-OLEOYL-RAC-GLYCEROL	1.46647
Participant 4	10-HYDROXYDECANOATE	1.45162
Participant 4	2,3-DIHYDROXYBENZOATE	1.44296
Participant 4	2-QUINOLINECARBOXYLIC ACID; 4-QUINOLINECARBOXYLIC ACID	1.39147
Participant 4	3-HYDROXY-3-METHYLGLUTARATE	1.44679
Participant 4	3-HYDROXYBENZALDEHYDE; BENZOATE; BENZOATE; 4-HYDROXYBENZALDEHYDE	1.44973
Participant 4	3-METHOXY-4-HYDROXYMANDELATE	1.45913
Participant 4	3-METHYL-2-OXOVALERIC ACID; 4-METHYL-2-OXOVALERIC ACID; 4-METHYL-2-OXO-PENTANOIC ACID	1.48876
Participant 4	4-HYDROXYPHENYLACETATE; MANDELIC ACID; 2-HYDROXYPHENYLACETIC ACID; 2',4'-DIHYDROXYACETOPHENONE; 3-HYDROXYPHENYLACETATE; RESORCINOL MONOACETATE	1.48543
Participant 4	5-OXO-D-PROLINE; 5-OXO-D-PROLINE	1.49627
Participant 4	ALPHA-AMINOADIPATE; N-METHYL-L-GLUTAMATE	1.41233
Participant 4	ALPHA-HYDROXYISOBUTYRIC ACID; 3-HYDROXYBUTANOIC ACID; 2-HYDROXYBUTYRIC ACID	1.48114
Participant 4	ALPHA-KETOGLUTARIC ACID	1.38309
Participant 4	ARABINOSE; D-XYLOSE; D-SORBITOL; D-(-)-ARABINOSE; D-LYXOSE; D-RIBOSE	1.40981
Participant 4	ARACHIDIC ACID	1.41722
Participant 4	BETA-ALANINE; SARCOSINE	1.43057
Participant 4	BILIRUBIN	1.44678
Participant 4	BILIVERDIN	1.41563
Participant 4	Butyric acid	1.36408
Participant 4	C00695 3alpha,7alpha,12alpha-Trihydroxy-5beta-cholanate; Cholate; 3alpha,7alpha,12alpha-Trihydroxy-5beta-cholanic acid; Cholic acid	1.37591
Participant 4	C01301 3alpha,7alpha,12alpha-Trihydroxy-5beta-cholanate; Cholate; 3alpha,7alpha,12alpha-Trihydroxy-5beta-cholanic acid; Cholic acid	1.28981
Participant 4	C01921B Glycocholate; Glycocholic acid; 3alpha,7alpha,12alpha-Trihydroxy-5beta-cholan-24-oylglycine	1.439
Participant 4	C02528A Chenodeoxycholate; Chenodeoxycholic acid; 3alpha,7alpha-Dihydroxy-5beta-cholanic acid; Chenodiol	1.42179
Participant 4	C03990A 3alpha-Hydroxy-5beta-cholanate; 3alpha-Hydroxy-5beta-cholanic acid; Lithocholic acid; Lithocholate	1.44431
Participant 4	C04722 3alpha,7alpha,12alpha-Trihydroxy-5beta-cholestanoate; 3alpha,7alpha,12alpha-Trihydroxy-5beta-cholestan-26-oate; 3alpha,7alpha,12alpha-Trihydroxy-5beta-cholestanate	1.4364
Participant 4	C05446 5beta-Cholestane-3alpha,7alpha,12alpha,26-tetrol	1.39207
Participant 4	C05448 3alpha,7alpha,24-Trihydroxy-5beta-cholestanoyl-CoA	1.44016
Participant 4	C05462B Chenodeoxyglycocholate	1.48466
Participant 4	CAPRYLIC ACID	1.4371
Participant 4	CITRULLINE	1.40074
Participant 4	CORTISOL	1.43307
Participant 4	CORTISOL 21-ACETATE	1.40864
Participant 4	CREATININE	1.43194
Participant 4	D-ASPARTATE	1.45443
Participant 4	D-FRUCTOSE; L-SORBOSE; MYO-INOSITOL; MANNOSE; D-GALACTOSE; ALPHA-D-GLUCOSE; ALLOSE; D-TAGATOSE; D-PSICOSE	1.52552
Participant 4	D-GLUCOSAMINE 6-SULFATE	1.39846
Participant 4	D-ORNITHINE; L-ORNITHINE	1.44878
Participant 4	D-RIBOSE 5-PHOSPHATE	1.33792
Participant 4	DIHYDROXYMANDELIC ACID	1.38753
Participant 4	DOCOSAHEXAENOIC ACID	1.54335
Participant 4	FERULATE	1.35649
Participant 4	GALACTARATE; D-SACCHARIC ACID	1.36772
Participant 4	GAMMA-LINOLENIC ACID	1.5606
Participant 4	GLUCONIC ACID; D-GLUCONATE	1.43507
Participant 4	HEPTADECANOATE	1.49744
Participant 4	HYPOXANTHINE	1.47799
Participant 4	Hippuric acid	1.4369
Participant 4	INDOLE-3-ACETALDEHYDE	1.42148
Participant 4	INDOLE-3-ACETATE; INDOLE-3-ACETIC ACID	1.42158
Participant 4	Indole-3-propionic acid	1.45646
Participant 4	Indoxyl sulfate (indican)	1.47338
Participant 4	Isatin (I.S.)	1.38209
Participant 4	Kynurenine	1.4054
Participant 4	L-ALANINE; D-ALANINE	1.43057
Participant 4	L-CYSTINE	1.4005
Participant 4	L-GLUTAMIC ACID; N-METHYL-D-ASPARTIC ACID	1.47347
Participant 4	L-GLUTAMINE	1.47653
Participant 4	L-ISOLEUCINE; LEUCINE; NORLEUCINE	1.49125
Participant 4	L-LYSINE	1.45424
Participant 4	L-METHIONINE	1.42799
Participant 4	L-PHENYLALANINE	1.48608
Participant 4	L-PROLINE	1.44546
Participant 4	L-THREONINE; HOMOSERINE; L-ALLOTHREONINE	1.44765
Participant 4	L-TYROSINE	1.47383
Participant 4	L-VALINE; L-NORVALINE; 5-AMINOPENTANOATE	1.45635
Participant 4	LINOLEATE	1.59608
Participant 4	MANNITOL	1.41513
Participant 4	MYRISTIC ACID	1.50809
Participant 4	N-ACETYLNEURAMINATE	1.41831
Participant 4	N-methylserotonin (I.S.)	1.42198
Participant 4	NONANOATE	1.45251
Participant 4	O-ACETYL-L-SERINE; N-ACETYL-DL-SERINE	1.47347
Participant 4	OXALIC ACID	1.42849
Participant 4	PALMITATE	1.55992
Participant 4	PALMITOLEIC ACID	1.53845
Participant 4	PETROSELINIC ACID	1.5862
Participant 4	REICHSTEIN?S SUBSTANCE S	1.29718
Participant 4	RETINOATE	1.39986
Participant 4	STEARATE	1.54871
Participant 4	TRANS-4-HYDROXYPROLINE; 4-HYDROXY-L-PROLINE; N-ACETYL-L-ALANINE; CIS-4-HYDROXY-D-PROLINE	1.41002
Participant 4	TRANS-CINNAMATE	1.42068
Participant 4	Taurine; 2-Aminoethanesulfonic acid; Aminoethylsulfonic acid	1.46665
Participant 4	Taurodeoxycholate, Taurochenodeoxycholate; Chenodeoxycholoyltaurine	1.42851
Participant 4	Tryptophan	1.48753
Participant 4	URATE	1.50966
Participant 4	URIDINE	1.4417
Participant 4	XANTHINE	1.41831
Participant 4	p-Cresol sulfate	1.50074
Participant 5	(S)-LACTATE; GLYCERALDEHYDE	1.54611
Participant 5	1-OLEOYL-RAC-GLYCEROL	1.46328
Participant 5	10-HYDROXYDECANOATE	1.45317
Participant 5	2,3-DIHYDROXYBENZOATE	1.47476
Participant 5	2-QUINOLINECARBOXYLIC ACID; 4-QUINOLINECARBOXYLIC ACID	1.37299
Participant 5	3-HYDROXY-3-METHYLGLUTARATE	1.46206
Participant 5	3-HYDROXYBENZALDEHYDE; BENZOATE; BENZOATE; 4-HYDROXYBENZALDEHYDE	1.45011
Participant 5	3-METHOXY-4-HYDROXYMANDELATE	1.4625
Participant 5	3-METHYL-2-OXOVALERIC ACID; 4-METHYL-2-OXOVALERIC ACID; 4-METHYL-2-OXO-PENTANOIC ACID	1.49246
Participant 5	4-HYDROXYPHENYLACETATE; MANDELIC ACID; 2-HYDROXYPHENYLACETIC ACID; 2',4'-DIHYDROXYACETOPHENONE; 3-HYDROXYPHENYLACETATE; RESORCINOL MONOACETATE	1.47023
Participant 5	5-OXO-D-PROLINE; 5-OXO-D-PROLINE	1.4781
Participant 5	ALPHA-AMINOADIPATE; N-METHYL-L-GLUTAMATE	1.42153
Participant 5	ALPHA-HYDROXYISOBUTYRIC ACID; 3-HYDROXYBUTANOIC ACID; 2-HYDROXYBUTYRIC ACID	1.48722
Participant 5	ALPHA-KETOGLUTARIC ACID	1.41565
Participant 5	ARABINOSE; D-XYLOSE; D-SORBITOL; D-(-)-ARABINOSE; D-LYXOSE; D-RIBOSE	1.42149
Participant 5	ARACHIDIC ACID	1.41754
Participant 5	BETA-ALANINE; SARCOSINE	1.43759
Participant 5	BILIRUBIN	1.46077
Participant 5	BILIVERDIN	1.42846
Participant 5	Butyric acid	1.37136
Participant 5	C00695 3alpha,7alpha,12alpha-Trihydroxy-5beta-cholanate; Cholate; 3alpha,7alpha,12alpha-Trihydroxy-5beta-cholanic acid; Cholic acid	1.38597
Participant 5	C01301 3alpha,7alpha,12alpha-Trihydroxy-5beta-cholanate; Cholate; 3alpha,7alpha,12alpha-Trihydroxy-5beta-cholanic acid; Cholic acid	1.30471
Participant 5	C01921B Glycocholate; Glycocholic acid; 3alpha,7alpha,12alpha-Trihydroxy-5beta-cholan-24-oylglycine	1.43254
Participant 5	C02528A Chenodeoxycholate; Chenodeoxycholic acid; 3alpha,7alpha-Dihydroxy-5beta-cholanic acid; Chenodiol	1.41522
Participant 5	C03990A 3alpha-Hydroxy-5beta-cholanate; 3alpha-Hydroxy-5beta-cholanic acid; Lithocholic acid; Lithocholate	1.45028
Participant 5	C04722 3alpha,7alpha,12alpha-Trihydroxy-5beta-cholestanoate; 3alpha,7alpha,12alpha-Trihydroxy-5beta-cholestan-26-oate; 3alpha,7alpha,12alpha-Trihydroxy-5beta-cholestanate	1.4383
Participant 5	C05446 5beta-Cholestane-3alpha,7alpha,12alpha,26-tetrol	1.39977
Participant 5	C05448 3alpha,7alpha,24-Trihydroxy-5beta-cholestanoyl-CoA	1.43089
Participant 5	C05462B Chenodeoxyglycocholate	1.48473
Participant 5	CAPRYLIC ACID	1.44264
Participant 5	CITRULLINE	1.43497
Participant 5	CORTISOL	1.44177
Participant 5	CORTISOL 21-ACETATE	1.40282
Participant 5	CREATININE	1.45347
Participant 5	D-ASPARTATE	1.45869
Participant 5	D-FRUCTOSE; L-SORBOSE; MYO-INOSITOL; MANNOSE; D-GALACTOSE; ALPHA-D-GLUCOSE; ALLOSE; D-TAGATOSE; D-PSICOSE	1.5236
Participant 5	D-GLUCOSAMINE 6-SULFATE	1.40133
Participant 5	D-ORNITHINE; L-ORNITHINE	1.45988
Participant 5	D-RIBOSE 5-PHOSPHATE	1.35714
Participant 5	DIHYDROXYMANDELIC ACID	1.39213
Participant 5	DOCOSAHEXAENOIC ACID	1.54752
Participant 5	FERULATE	1.33344
Participant 5	GALACTARATE; D-SACCHARIC ACID	1.3954
Participant 5	GAMMA-LINOLENIC ACID	1.55474
Participant 5	GLUCONIC ACID; D-GLUCONATE	1.43578
Participant 5	HEPTADECANOATE	1.50081
Participant 5	HYPOXANTHINE	1.49494
Participant 5	Hippuric acid	1.44783
Participant 5	INDOLE-3-ACETALDEHYDE	1.41699
Participant 5	INDOLE-3-ACETATE; INDOLE-3-ACETIC ACID	1.44353
Participant 5	Indole-3-propionic acid	1.46252
Participant 5	Indoxyl sulfate (indican)	1.48684
Participant 5	Isatin (I.S.)	1.3854
Participant 5	Kynurenine	1.40862
Participant 5	L-ALANINE; D-ALANINE	1.43759
Participant 5	L-CYSTINE	1.40885
Participant 5	L-GLUTAMIC ACID; N-METHYL-D-ASPARTIC ACID	1.48478
Participant 5	L-GLUTAMINE	1.47993
Participant 5	L-ISOLEUCINE; LEUCINE; NORLEUCINE	1.50167
Participant 5	L-LYSINE	1.46476
Participant 5	L-METHIONINE	1.4361
Participant 5	L-PHENYLALANINE	1.49241
Participant 5	L-PROLINE	1.45024
Participant 5	L-THREONINE; HOMOSERINE; L-ALLOTHREONINE	1.45164
Participant 5	L-TYROSINE	1.47595
Participant 5	L-VALINE; L-NORVALINE; 5-AMINOPENTANOATE	1.48254
Participant 5	LINOLEATE	1.5893
Participant 5	MANNITOL	1.42339
Participant 5	MYRISTIC ACID	1.51314
Participant 5	N-ACETYLNEURAMINATE	1.4329
Participant 5	N-methylserotonin (I.S.)	1.42077
Participant 5	NONANOATE	1.46134
Participant 5	O-ACETYL-L-SERINE; N-ACETYL-DL-SERINE	1.48478
Participant 5	OXALIC ACID	1.43783
Participant 5	PALMITATE	1.56023
Participant 5	PALMITOLEIC ACID	1.5234
Participant 5	PETROSELINIC ACID	1.57872
Participant 5	REICHSTEIN?S SUBSTANCE S	1.30364
Participant 5	RETINOATE	1.41405
Participant 5	STEARATE	1.55172
Participant 5	TRANS-4-HYDROXYPROLINE; 4-HYDROXY-L-PROLINE; N-ACETYL-L-ALANINE; CIS-4-HYDROXY-D-PROLINE	1.41826
Participant 5	TRANS-CINNAMATE	1.41746
Participant 5	Taurine; 2-Aminoethanesulfonic acid; Aminoethylsulfonic acid	1.48014
Participant 5	Taurodeoxycholate, Taurochenodeoxycholate; Chenodeoxycholoyltaurine	1.44313
Participant 5	Tryptophan	1.49309
Participant 5	URATE	1.51982
Participant 5	URIDINE	1.44961
Participant 5	XANTHINE	1.43496
Participant 5	p-Cresol sulfate	1.51694
Participant 6	(S)-LACTATE; GLYCERALDEHYDE	1.5449
Participant 6	1-OLEOYL-RAC-GLYCEROL	1.46225
Participant 6	10-HYDROXYDECANOATE	1.45615
Participant 6	2,3-DIHYDROXYBENZOATE	1.46937
Participant 6	2-QUINOLINECARBOXYLIC ACID; 4-QUINOLINECARBOXYLIC ACID	1.38863
Participant 6	3-HYDROXY-3-METHYLGLUTARATE	1.46847
Participant 6	3-HYDROXYBENZALDEHYDE; BENZOATE; BENZOATE; 4-HYDROXYBENZALDEHYDE	1.44935
Participant 6	3-METHOXY-4-HYDROXYMANDELATE	1.46736
Participant 6	3-METHYL-2-OXOVALERIC ACID; 4-METHYL-2-OXOVALERIC ACID; 4-METHYL-2-OXO-PENTANOIC ACID	1.48709
Participant 6	4-HYDROXYPHENYLACETATE; MANDELIC ACID; 2-HYDROXYPHENYLACETIC ACID; 2',4'-DIHYDROXYACETOPHENONE; 3-HYDROXYPHENYLACETATE; RESORCINOL MONOACETATE	1.49432
Participant 6	5-OXO-D-PROLINE; 5-OXO-D-PROLINE	1.47401
Participant 6	ALPHA-AMINOADIPATE; N-METHYL-L-GLUTAMATE	1.42931
Participant 6	ALPHA-HYDROXYISOBUTYRIC ACID; 3-HYDROXYBUTANOIC ACID; 2-HYDROXYBUTYRIC ACID	1.48897
Participant 6	ALPHA-KETOGLUTARIC ACID	1.43671
Participant 6	ARABINOSE; D-XYLOSE; D-SORBITOL; D-(-)-ARABINOSE; D-LYXOSE; D-RIBOSE	1.42868
Participant 6	ARACHIDIC ACID	1.42534
Participant 6	BETA-ALANINE; SARCOSINE	1.4408
Participant 6	BILIRUBIN	1.46764
Participant 6	BILIVERDIN	1.43642
Participant 6	Butyric acid	1.37279
Participant 6	C00695 3alpha,7alpha,12alpha-Trihydroxy-5beta-cholanate; Cholate; 3alpha,7alpha,12alpha-Trihydroxy-5beta-cholanic acid; Cholic acid	1.38802
Participant 6	C01301 3alpha,7alpha,12alpha-Trihydroxy-5beta-cholanate; Cholate; 3alpha,7alpha,12alpha-Trihydroxy-5beta-cholanic acid; Cholic acid	1.2816
Participant 6	C01921B Glycocholate; Glycocholic acid; 3alpha,7alpha,12alpha-Trihydroxy-5beta-cholan-24-oylglycine	1.43525
Participant 6	C02528A Chenodeoxycholate; Chenodeoxycholic acid; 3alpha,7alpha-Dihydroxy-5beta-cholanic acid; Chenodiol	1.42688
Participant 6	C03990A 3alpha-Hydroxy-5beta-cholanate; 3alpha-Hydroxy-5beta-cholanic acid; Lithocholic acid; Lithocholate	1.45445
Participant 6	C04722 3alpha,7alpha,12alpha-Trihydroxy-5beta-cholestanoate; 3alpha,7alpha,12alpha-Trihydroxy-5beta-cholestan-26-oate; 3alpha,7alpha,12alpha-Trihydroxy-5beta-cholestanate	1.43618
Participant 6	C05446 5beta-Cholestane-3alpha,7alpha,12alpha,26-tetrol	1.38215
Participant 6	C05448 3alpha,7alpha,24-Trihydroxy-5beta-cholestanoyl-CoA	1.44773
Participant 6	C05462B Chenodeoxyglycocholate	1.49523
Participant 6	CAPRYLIC ACID	1.44508
Participant 6	CITRULLINE	1.44339
Participant 6	CORTISOL	1.4352
Participant 6	CORTISOL 21-ACETATE	1.39116
Participant 6	CREATININE	1.44861
Participant 6	D-ASPARTATE	1.45183
Participant 6	D-FRUCTOSE; L-SORBOSE; MYO-INOSITOL; MANNOSE; D-GALACTOSE; ALPHA-D-GLUCOSE; ALLOSE; D-TAGATOSE; D-PSICOSE	1.5329
Participant 6	D-GLUCOSAMINE 6-SULFATE	1.40846
Participant 6	D-ORNITHINE; L-ORNITHINE	1.46529
Participant 6	D-RIBOSE 5-PHOSPHATE	1.37074
Participant 6	DIHYDROXYMANDELIC ACID	1.40761
Participant 6	DOCOSAHEXAENOIC ACID	1.54662
Participant 6	FERULATE	1.33001
Participant 6	GALACTARATE; D-SACCHARIC ACID	1.39885
Participant 6	GAMMA-LINOLENIC ACID	1.55518
Participant 6	GLUCONIC ACID; D-GLUCONATE	1.43706
Participant 6	HEPTADECANOATE	1.503
Participant 6	HYPOXANTHINE	1.48644
Participant 6	Hippuric acid	1.45693
Participant 6	INDOLE-3-ACETALDEHYDE	1.41593
Participant 6	INDOLE-3-ACETATE; INDOLE-3-ACETIC ACID	1.45159
Participant 6	Indoxyl sulfate (indican)	1.48307
Participant 6	Isatin (I.S.)	1.39112
Participant 6	Kynurenine	1.40849
Participant 6	L-ALANINE; D-ALANINE	1.4408
Participant 6	L-CYSTINE	1.41466
Participant 6	L-GLUTAMIC ACID; N-METHYL-D-ASPARTIC ACID	1.481
Participant 6	L-GLUTAMINE	1.48555
Participant 6	L-ISOLEUCINE; LEUCINE; NORLEUCINE	1.5039
Participant 6	L-LYSINE	1.46657
Participant 6	L-METHIONINE	1.43098
Participant 6	L-PHENYLALANINE	1.49008
Participant 6	L-PROLINE	1.45677
Participant 6	L-THREONINE; HOMOSERINE; L-ALLOTHREONINE	1.45953
Participant 6	L-TYROSINE	1.47743
Participant 6	L-VALINE; L-NORVALINE; 5-AMINOPENTANOATE	1.47708
Participant 6	LINOLEATE	1.59061
Participant 6	MANNITOL	1.42059
Participant 6	MYRISTIC ACID	1.51336
Participant 6	N-ACETYLNEURAMINATE	1.42903
Participant 6	N-methylserotonin (I.S.)	1.42517
Participant 6	NONANOATE	1.46185
Participant 6	O-ACETYL-L-SERINE; N-ACETYL-DL-SERINE	1.481
Participant 6	OXALIC ACID	1.44602
Participant 6	PALMITATE	1.5634
Participant 6	PALMITOLEIC ACID	1.51903
Participant 6	PETROSELINIC ACID	1.57924
Participant 6	REICHSTEIN?S SUBSTANCE S	1.21166
Participant 6	RETINOATE	1.41313
Participant 6	STEARATE	1.55233
Participant 6	TRANS-4-HYDROXYPROLINE; 4-HYDROXY-L-PROLINE; N-ACETYL-L-ALANINE; CIS-4-HYDROXY-D-PROLINE	1.42406
Participant 6	TRANS-CINNAMATE	1.41364
Participant 6	Taurine; 2-Aminoethanesulfonic acid; Aminoethylsulfonic acid	1.47554
Participant 6	Taurodeoxycholate, Taurochenodeoxycholate; Chenodeoxycholoyltaurine	1.4471
Participant 6	Tryptophan	1.49263
Participant 6	URATE	1.5129
Participant 6	URIDINE	1.4495
Participant 6	XANTHINE	1.42795
Participant 6	p-Cresol sulfate	1.53041
Participant 7	(S)-LACTATE; GLYCERALDEHYDE	1.54033
Participant 7	1-OLEOYL-RAC-GLYCEROL	1.46066
Participant 7	10-HYDROXYDECANOATE	1.45198
Participant 7	2,3-DIHYDROXYBENZOATE	1.49262
Participant 7	2-QUINOLINECARBOXYLIC ACID; 4-QUINOLINECARBOXYLIC ACID	1.38964
Participant 7	3-HYDROXY-3-METHYLGLUTARATE	1.46501
Participant 7	3-HYDROXYBENZALDEHYDE; BENZOATE; BENZOATE; 4-HYDROXYBENZALDEHYDE	1.43798
Participant 7	3-METHOXY-4-HYDROXYMANDELATE	1.45774
Participant 7	3-METHYL-2-OXOVALERIC ACID; 4-METHYL-2-OXOVALERIC ACID; 4-METHYL-2-OXO-PENTANOIC ACID	1.47636
Participant 7	4-HYDROXYPHENYLACETATE; MANDELIC ACID; 2-HYDROXYPHENYLACETIC ACID; 2',4'-DIHYDROXYACETOPHENONE; 3-HYDROXYPHENYLACETATE; RESORCINOL MONOACETATE	1.47242
Participant 7	5-OXO-D-PROLINE; 5-OXO-D-PROLINE	1.47876
Participant 7	ALPHA-AMINOADIPATE; N-METHYL-L-GLUTAMATE	1.43309
Participant 7	ALPHA-HYDROXYISOBUTYRIC ACID; 3-HYDROXYBUTANOIC ACID; 2-HYDROXYBUTYRIC ACID	1.47896
Participant 7	ALPHA-KETOGLUTARIC ACID	1.42415
Participant 7	ARABINOSE; D-XYLOSE; D-SORBITOL; D-(-)-ARABINOSE; D-LYXOSE; D-RIBOSE	1.40316
Participant 7	ARACHIDIC ACID	1.41021
Participant 7	BETA-ALANINE; SARCOSINE	1.43867
Participant 7	BILIRUBIN	1.46865
Participant 7	BILIVERDIN	1.42742
Participant 7	Butyric acid	1.37029
Participant 7	C00695 3alpha,7alpha,12alpha-Trihydroxy-5beta-cholanate; Cholate; 3alpha,7alpha,12alpha-Trihydroxy-5beta-cholanic acid; Cholic acid	1.39034
Participant 7	C01301 3alpha,7alpha,12alpha-Trihydroxy-5beta-cholanate; Cholate; 3alpha,7alpha,12alpha-Trihydroxy-5beta-cholanic acid; Cholic acid	1.3065
Participant 7	C01921B Glycocholate; Glycocholic acid; 3alpha,7alpha,12alpha-Trihydroxy-5beta-cholan-24-oylglycine	1.43063
Participant 7	C02528A Chenodeoxycholate; Chenodeoxycholic acid; 3alpha,7alpha-Dihydroxy-5beta-cholanic acid; Chenodiol	1.4115
Participant 7	C03990A 3alpha-Hydroxy-5beta-cholanate; 3alpha-Hydroxy-5beta-cholanic acid; Lithocholic acid; Lithocholate	1.45089
Participant 7	C04722 3alpha,7alpha,12alpha-Trihydroxy-5beta-cholestanoate; 3alpha,7alpha,12alpha-Trihydroxy-5beta-cholestan-26-oate; 3alpha,7alpha,12alpha-Trihydroxy-5beta-cholestanate	1.43229
Participant 7	C05446 5beta-Cholestane-3alpha,7alpha,12alpha,26-tetrol	1.37566
Participant 7	C05448 3alpha,7alpha,24-Trihydroxy-5beta-cholestanoyl-CoA	1.43259
Participant 7	C05462B Chenodeoxyglycocholate	1.49393
Participant 7	CAPRYLIC ACID	1.42068
Participant 7	CITRULLINE	1.43532
Participant 7	CORTISOL	1.44151
Participant 7	CORTISOL 21-ACETATE	1.38599
Participant 7	CREATININE	1.43228
Participant 7	D-ASPARTATE	1.45312
Participant 7	D-FRUCTOSE; L-SORBOSE; MYO-INOSITOL; MANNOSE; D-GALACTOSE; ALPHA-D-GLUCOSE; ALLOSE; D-TAGATOSE; D-PSICOSE	1.52664
Participant 7	D-GLUCOSAMINE 6-SULFATE	1.40451
Participant 7	D-ORNITHINE; L-ORNITHINE	1.45839
Participant 7	D-RIBOSE 5-PHOSPHATE	1.36319
Participant 7	DIHYDROXYMANDELIC ACID	1.39358
Participant 7	DOCOSAHEXAENOIC ACID	1.53139
Participant 7	FERULATE	1.32748
Participant 7	GALACTARATE; D-SACCHARIC ACID	1.37837
Participant 7	GAMMA-LINOLENIC ACID	1.55127
Participant 7	GLUCONIC ACID; D-GLUCONATE	1.43048
Participant 7	HEPTADECANOATE	1.49542
Participant 7	HYPOXANTHINE	1.47737
Participant 7	Hippuric acid	1.46232
Participant 7	INDOLE-3-ACETALDEHYDE	1.41936
Participant 7	INDOLE-3-ACETATE; INDOLE-3-ACETIC ACID	1.43389
Participant 7	Indole-3-propionic acid	1.44699
Participant 7	Indoxyl sulfate (indican)	1.4839
Participant 7	Isatin (I.S.)	1.39027
Participant 7	Kynurenine	1.41478
Participant 7	L-ALANINE; D-ALANINE	1.43867
Participant 7	L-CYSTINE	1.40703
Participant 7	L-GLUTAMIC ACID; N-METHYL-D-ASPARTIC ACID	1.47247
Participant 7	L-GLUTAMINE	1.47959
Participant 7	L-ISOLEUCINE; LEUCINE; NORLEUCINE	1.49502
Participant 7	L-LYSINE	1.45852
Participant 7	L-METHIONINE	1.42698
Participant 7	L-PHENYLALANINE	1.48827
Participant 7	L-PROLINE	1.45188
Participant 7	L-THREONINE; HOMOSERINE; L-ALLOTHREONINE	1.45377
Participant 7	L-TYROSINE	1.47318
Participant 7	L-VALINE; L-NORVALINE; 5-AMINOPENTANOATE	1.47404
Participant 7	LINOLEATE	1.57235
Participant 7	MANNITOL	1.39283
Participant 7	MYRISTIC ACID	1.51466
Participant 7	N-ACETYLNEURAMINATE	1.42679
Participant 7	N-methylserotonin (I.S.)	1.40565
Participant 7	NONANOATE	1.43235
Participant 7	O-ACETYL-L-SERINE; N-ACETYL-DL-SERINE	1.47247
Participant 7	OXALIC ACID	1.42766
Participant 7	PALMITATE	1.56202
Participant 7	PALMITOLEIC ACID	1.52677
Participant 7	PETROSELINIC ACID	1.58412
Participant 7	REICHSTEIN?S SUBSTANCE S	0.957036
Participant 7	RETINOATE	1.40081
Participant 7	STEARATE	1.54568
Participant 7	TRANS-4-HYDROXYPROLINE; 4-HYDROXY-L-PROLINE; N-ACETYL-L-ALANINE; CIS-4-HYDROXY-D-PROLINE	1.41903
Participant 7	TRANS-CINNAMATE	1.41415
Participant 7	Taurine; 2-Aminoethanesulfonic acid; Aminoethylsulfonic acid	1.47222
Participant 7	Taurodeoxycholate, Taurochenodeoxycholate; Chenodeoxycholoyltaurine	1.43975
Participant 7	Tryptophan	1.48943
Participant 7	URATE	1.52501
Participant 7	URIDINE	1.44878
Participant 7	XANTHINE	1.42543
Participant 7	p-Cresol sulfate	1.52172
Participant 8	(S)-LACTATE; GLYCERALDEHYDE	1.54264
Participant 8	1-OLEOYL-RAC-GLYCEROL	1.4639
Participant 8	10-HYDROXYDECANOATE	1.45267
Participant 8	2,3-DIHYDROXYBENZOATE	1.47464
Participant 8	2-QUINOLINECARBOXYLIC ACID; 4-QUINOLINECARBOXYLIC ACID	1.3695
Participant 8	3-HYDROXY-3-METHYLGLUTARATE	1.45342
Participant 8	3-HYDROXYBENZALDEHYDE; BENZOATE; BENZOATE; 4-HYDROXYBENZALDEHYDE	1.44041
Participant 8	3-METHOXY-4-HYDROXYMANDELATE	1.45472
Participant 8	3-METHYL-2-OXOVALERIC ACID; 4-METHYL-2-OXOVALERIC ACID; 4-METHYL-2-OXO-PENTANOIC ACID	1.48138
Participant 8	4-HYDROXYPHENYLACETATE; MANDELIC ACID; 2-HYDROXYPHENYLACETIC ACID; 2',4'-DIHYDROXYACETOPHENONE; 3-HYDROXYPHENYLACETATE; RESORCINOL MONOACETATE	1.41749
Participant 8	5-OXO-D-PROLINE; 5-OXO-D-PROLINE	1.45778
Participant 8	ALPHA-AMINOADIPATE; N-METHYL-L-GLUTAMATE	1.42211
Participant 8	ALPHA-HYDROXYISOBUTYRIC ACID; 3-HYDROXYBUTANOIC ACID; 2-HYDROXYBUTYRIC ACID	1.4756
Participant 8	ALPHA-KETOGLUTARIC ACID	1.41917
Participant 8	ARABINOSE; D-XYLOSE; D-SORBITOL; D-(-)-ARABINOSE; D-LYXOSE; D-RIBOSE	1.41533
Participant 8	ARACHIDIC ACID	1.41796
Participant 8	BETA-ALANINE; SARCOSINE	1.42981
Participant 8	BILIRUBIN	1.46918
Participant 8	BILIVERDIN	1.43654
Participant 8	Butyric acid	1.37371
Participant 8	C00695 3alpha,7alpha,12alpha-Trihydroxy-5beta-cholanate; Cholate; 3alpha,7alpha,12alpha-Trihydroxy-5beta-cholanic acid; Cholic acid	1.39496
Participant 8	C01301 3alpha,7alpha,12alpha-Trihydroxy-5beta-cholanate; Cholate; 3alpha,7alpha,12alpha-Trihydroxy-5beta-cholanic acid; Cholic acid	1.2895
Participant 8	C01921B Glycocholate; Glycocholic acid; 3alpha,7alpha,12alpha-Trihydroxy-5beta-cholan-24-oylglycine	1.43543
Participant 8	C02528A Chenodeoxycholate; Chenodeoxycholic acid; 3alpha,7alpha-Dihydroxy-5beta-cholanic acid; Chenodiol	1.4007
Participant 8	C03990A 3alpha-Hydroxy-5beta-cholanate; 3alpha-Hydroxy-5beta-cholanic acid; Lithocholic acid; Lithocholate	1.45522
Participant 8	C04722 3alpha,7alpha,12alpha-Trihydroxy-5beta-cholestanoate; 3alpha,7alpha,12alpha-Trihydroxy-5beta-cholestan-26-oate; 3alpha,7alpha,12alpha-Trihydroxy-5beta-cholestanate	1.41699
Participant 8	C05446 5beta-Cholestane-3alpha,7alpha,12alpha,26-tetrol	1.3754
Participant 8	C05448 3alpha,7alpha,24-Trihydroxy-5beta-cholestanoyl-CoA	1.44505
Participant 8	C05462B Chenodeoxyglycocholate	1.49691
Participant 8	CAPRYLIC ACID	1.40849
Participant 8	CITRULLINE	1.43005
Participant 8	CORTISOL	1.44786
Participant 8	CORTISOL 21-ACETATE	1.34823
Participant 8	CREATININE	1.43397
Participant 8	D-ASPARTATE	1.44575
Participant 8	D-FRUCTOSE; L-SORBOSE; MYO-INOSITOL; MANNOSE; D-GALACTOSE; ALPHA-D-GLUCOSE; ALLOSE; D-TAGATOSE; D-PSICOSE	1.52934
Participant 8	D-GLUCOSAMINE 6-SULFATE	1.40244
Participant 8	D-ORNITHINE; L-ORNITHINE	1.45412
Participant 8	D-RIBOSE 5-PHOSPHATE	1.34899
Participant 8	DIHYDROXYMANDELIC ACID	1.40551
Participant 8	DOCOSAHEXAENOIC ACID	1.5154
Participant 8	FERULATE	1.36782
Participant 8	GALACTARATE; D-SACCHARIC ACID	1.36811
Participant 8	GAMMA-LINOLENIC ACID	1.53917
Participant 8	GLUCONIC ACID; D-GLUCONATE	1.42087
Participant 8	HEPTADECANOATE	1.48877
Participant 8	HYPOXANTHINE	1.47652
Participant 8	Hippuric acid	1.45464
Participant 8	INDOLE-3-ACETALDEHYDE	1.40229
Participant 8	INDOLE-3-ACETATE; INDOLE-3-ACETIC ACID	1.42398
Participant 8	Indole-3-propionic acid	1.44355
Participant 8	Indoxyl sulfate (indican)	1.47569
Participant 8	Isatin (I.S.)	1.38193
Participant 8	Kynurenine	1.41923
Participant 8	L-ALANINE; D-ALANINE	1.42981
Participant 8	L-CYSTINE	1.40501
Participant 8	L-GLUTAMIC ACID; N-METHYL-D-ASPARTIC ACID	1.46578
Participant 8	L-GLUTAMINE	1.48197
Participant 8	L-ISOLEUCINE; LEUCINE; NORLEUCINE	1.49156
Participant 8	L-LYSINE	1.45088
Participant 8	L-METHIONINE	1.42787
Participant 8	L-PHENYLALANINE	1.48435
Participant 8	L-PROLINE	1.43396
Participant 8	L-THREONINE; HOMOSERINE; L-ALLOTHREONINE	1.4564
Participant 8	L-TYROSINE	1.46957
Participant 8	L-VALINE; L-NORVALINE; 5-AMINOPENTANOATE	1.46123
Participant 8	LINOLEATE	1.56899
Participant 8	MANNITOL	1.40264
Participant 8	MYRISTIC ACID	1.50033
Participant 8	N-ACETYLNEURAMINATE	1.41337
Participant 8	N-methylserotonin (I.S.)	1.41056
Participant 8	NONANOATE	1.42834
Participant 8	O-ACETYL-L-SERINE; N-ACETYL-DL-SERINE	1.46578
Participant 8	OXALIC ACID	1.43634
Participant 8	PALMITATE	1.5446
Participant 8	PALMITOLEIC ACID	1.51474
Participant 8	PETROSELINIC ACID	1.564
Participant 8	REICHSTEIN?S SUBSTANCE S	1.26922
Participant 8	RETINOATE	1.40048
Participant 8	STEARATE	1.54004
Participant 8	TRANS-4-HYDROXYPROLINE; 4-HYDROXY-L-PROLINE; N-ACETYL-L-ALANINE; CIS-4-HYDROXY-D-PROLINE	1.40685
Participant 8	TRANS-CINNAMATE	1.40625
Participant 8	Taurine; 2-Aminoethanesulfonic acid; Aminoethylsulfonic acid	1.46794
Participant 8	Taurodeoxycholate, Taurochenodeoxycholate; Chenodeoxycholoyltaurine	1.46355
Participant 8	Tryptophan	1.48914
Participant 8	URATE	1.52149
Participant 8	URIDINE	1.44986
Participant 8	XANTHINE	1.42439
Participant 8	p-Cresol sulfate	1.5407
Participant 9	(S)-LACTATE; GLYCERALDEHYDE	1.54498
Participant 9	1-OLEOYL-RAC-GLYCEROL	1.48632
Participant 9	10-HYDROXYDECANOATE	1.45002
Participant 9	2,3-DIHYDROXYBENZOATE	1.45497
Participant 9	2-QUINOLINECARBOXYLIC ACID; 4-QUINOLINECARBOXYLIC ACID	1.39116
Participant 9	3-HYDROXY-3-METHYLGLUTARATE	1.46828
Participant 9	3-HYDROXYBENZALDEHYDE; BENZOATE; BENZOATE; 4-HYDROXYBENZALDEHYDE	1.44013
Participant 9	3-METHOXY-4-HYDROXYMANDELATE	1.46132
Participant 9	3-METHYL-2-OXOVALERIC ACID; 4-METHYL-2-OXOVALERIC ACID; 4-METHYL-2-OXO-PENTANOIC ACID	1.47875
Participant 9	4-HYDROXYPHENYLACETATE; MANDELIC ACID; 2-HYDROXYPHENYLACETIC ACID; 2',4'-DIHYDROXYACETOPHENONE; 3-HYDROXYPHENYLACETATE; RESORCINOL MONOACETATE	1.42729
Participant 9	5-OXO-D-PROLINE; 5-OXO-D-PROLINE	1.4673
Participant 9	ALPHA-AMINOADIPATE; N-METHYL-L-GLUTAMATE	1.42134
Participant 9	ALPHA-HYDROXYISOBUTYRIC ACID; 3-HYDROXYBUTANOIC ACID; 2-HYDROXYBUTYRIC ACID	1.48228
Participant 9	ALPHA-KETOGLUTARIC ACID	1.45043
Participant 9	ARABINOSE; D-XYLOSE; D-SORBITOL; D-(-)-ARABINOSE; D-LYXOSE; D-RIBOSE	1.41372
Participant 9	ARACHIDIC ACID	1.43744
Participant 9	BETA-ALANINE; SARCOSINE	1.43724
Participant 9	BILIRUBIN	1.44976
Participant 9	BILIVERDIN	1.41369
Participant 9	Butyric acid	1.37119
Participant 9	C00695 3alpha,7alpha,12alpha-Trihydroxy-5beta-cholanate; Cholate; 3alpha,7alpha,12alpha-Trihydroxy-5beta-cholanic acid; Cholic acid	1.38239
Participant 9	C01301 3alpha,7alpha,12alpha-Trihydroxy-5beta-cholanate; Cholate; 3alpha,7alpha,12alpha-Trihydroxy-5beta-cholanic acid; Cholic acid	1.27649
Participant 9	C01921B Glycocholate; Glycocholic acid; 3alpha,7alpha,12alpha-Trihydroxy-5beta-cholan-24-oylglycine	1.43494
Participant 9	C02528A Chenodeoxycholate; Chenodeoxycholic acid; 3alpha,7alpha-Dihydroxy-5beta-cholanic acid; Chenodiol	1.4181
Participant 9	C03990A 3alpha-Hydroxy-5beta-cholanate; 3alpha-Hydroxy-5beta-cholanic acid; Lithocholic acid; Lithocholate	1.4882
Participant 9	C04722 3alpha,7alpha,12alpha-Trihydroxy-5beta-cholestanoate; 3alpha,7alpha,12alpha-Trihydroxy-5beta-cholestan-26-oate; 3alpha,7alpha,12alpha-Trihydroxy-5beta-cholestanate	1.43967
Participant 9	C05446 5beta-Cholestane-3alpha,7alpha,12alpha,26-tetrol	1.39207
Participant 9	C05448 3alpha,7alpha,24-Trihydroxy-5beta-cholestanoyl-CoA	1.44658
Participant 9	C05462B Chenodeoxyglycocholate	1.49631
Participant 9	CAPRYLIC ACID	1.42799
Participant 9	CITRULLINE	1.42642
Participant 9	CORTISOL	1.42996
Participant 9	CORTISOL 21-ACETATE	1.37003
Participant 9	CREATININE	1.44117
Participant 9	D-ASPARTATE	1.45564
Participant 9	D-FRUCTOSE; L-SORBOSE; MYO-INOSITOL; MANNOSE; D-GALACTOSE; ALPHA-D-GLUCOSE; ALLOSE; D-TAGATOSE; D-PSICOSE	1.53041
Participant 9	D-GLUCOSAMINE 6-SULFATE	1.40978
Participant 9	D-ORNITHINE; L-ORNITHINE	1.46315
Participant 9	D-RIBOSE 5-PHOSPHATE	1.36527
Participant 9	DIHYDROXYMANDELIC ACID	1.40592
Participant 9	DOCOSAHEXAENOIC ACID	1.55296
Participant 9	FERULATE	1.36741
Participant 9	GALACTARATE; D-SACCHARIC ACID	1.37655
Participant 9	GAMMA-LINOLENIC ACID	1.55564
Participant 9	GLUCONIC ACID; D-GLUCONATE	1.42927
Participant 9	HEPTADECANOATE	1.52012
Participant 9	HYPOXANTHINE	1.48622
Participant 9	Hippuric acid	1.44196
Participant 9	INDOLE-3-ACETALDEHYDE	1.40714
Participant 9	INDOLE-3-ACETATE; INDOLE-3-ACETIC ACID	1.43955
Participant 9	Indole-3-propionic acid	1.45741
Participant 9	Indoxyl sulfate (indican)	1.4698
Participant 9	Isatin (I.S.)	1.3882
Participant 9	Kynurenine	1.4039
Participant 9	L-ALANINE; D-ALANINE	1.43724
Participant 9	L-CYSTINE	1.40925
Participant 9	L-GLUTAMIC ACID; N-METHYL-D-ASPARTIC ACID	1.47817
Participant 9	L-GLUTAMINE	1.48555
Participant 9	L-ISOLEUCINE; LEUCINE; NORLEUCINE	1.50096
Participant 9	L-LYSINE	1.45985
Participant 9	L-METHIONINE	1.42875
Participant 9	L-PHENYLALANINE	1.49145
Participant 9	L-PROLINE	1.44919
Participant 9	L-THREONINE; HOMOSERINE; L-ALLOTHREONINE	1.45186
Participant 9	L-TYROSINE	1.47867
Participant 9	L-VALINE; L-NORVALINE; 5-AMINOPENTANOATE	1.48004
Participant 9	LINOLEATE	1.59275
Participant 9	MANNITOL	1.41309
Participant 9	MYRISTIC ACID	1.537
Participant 9	N-ACETYLNEURAMINATE	1.42431
Participant 9	N-methylserotonin (I.S.)	1.42814
Participant 9	NONANOATE	1.43883
Participant 9	O-ACETYL-L-SERINE; N-ACETYL-DL-SERINE	1.47817
Participant 9	OXALIC ACID	1.43915
Participant 9	PALMITATE	1.58002
Participant 9	PALMITOLEIC ACID	1.54826
Participant 9	PETROSELINIC ACID	1.60063
Participant 9	REICHSTEIN?S SUBSTANCE S	1.25593
Participant 9	RETINOATE	1.40743
Participant 9	STEARATE	1.55949
Participant 9	TRANS-4-HYDROXYPROLINE; 4-HYDROXY-L-PROLINE; N-ACETYL-L-ALANINE; CIS-4-HYDROXY-D-PROLINE	1.41603
Participant 9	TRANS-CINNAMATE	1.41482
Participant 9	Taurine; 2-Aminoethanesulfonic acid; Aminoethylsulfonic acid	1.4787
Participant 9	Taurodeoxycholate, Taurochenodeoxycholate; Chenodeoxycholoyltaurine	1.45816
Participant 9	Tryptophan	1.49322
Participant 9	URATE	1.52121
Participant 9	URIDINE	1.44971
Participant 9	XANTHINE	1.4269
Participant 9	p-Cresol sulfate	1.49658
